# Supplementary material for: Efficacy and Safety of a Tri-Valent Ready-to-Use Porcine Circovirus Type 2a, Mycoplasma hyopneumoniae and Lawsonia intracellularis Vaccine in Weaned Pigs
Source: Vaccines (Basel). 2025 Jun 25;13(7):681. doi: 10.3390/vaccines13070681 (PMC12299040; doi:10.3390/vaccines13070681)
Supplement: Supplementary file 1 [file vaccines-13-00681-s001.zip]

Archive with 1 entries (1 files):
- vaccines-3584509-supplementary.xlsx
