# Supplementary material for: Efficacy and Safety of a Tri-Valent Ready-to-Use Porcine Circovirus Type 2a, Mycoplasma hyopneumoniae and Lawsonia intracellularis Vaccine in Weaned Pigs
Source: Vaccines (Basel). 2025 Jun 25;13(7):681. doi: 10.3390/vaccines13070681 (PMC12299040; doi:10.3390/vaccines13070681)
Supplement: Supplementary file 1 [file vaccines-13-00681-s001.zip › vaccines-3584509-supplementary.xlsx]

## Sheet: Figure S1
Figure S1A: Porcine circovirus type 2a onset of immunity laboratory study data - antibody response											Figure S1B: Porcine circovirus type 2a onset of immunity laboratory study data - PCV2 DNA load in serum											Figure S1C: Porcine circovirus type 2a onset of immunity laboratory study data - lymphoid depletion
		PCV2 antibody titer by IFA											Weeks Post Vaccination (Virus Load (DNA copies/mL)											Lymphoid depletion score (0 - 3)
Pig ID	Treatment	0 WPV	4 WPV	0 WPC	1 WPC	2 WPC	3 WPC	4 WPC	5 WPC		Pig ID	Treatment	0 WPV	4 WPV	0 WPC	1 WPC	2 WPC	3 WPC	4 WPC	5 WPC		Pig ID	Group	Tonsil	BLN	MLN
106	Vaccinate	<40	80	80	320	<40	<40	2560	2560		106	Vaccinate	0	0	0	0	0	0	0	0		106	Vaccinate	0	0	0
109	Vaccinate	<40	<40	320	640	320	160	1280	5120		109	Vaccinate	0	0	0	0	0	0	0	0		109	Vaccinate	0	0	0
111	Vaccinate	<40	<40	<40	<40	80	>5120	5120	5120		111	Vaccinate	0	0	0	0	6809	219524	20570	166392		111	Vaccinate	0	0	0
117	Vaccinate	<40	<40	80	<40	<40	1280	2560	5120		117	Vaccinate	0	0	0	0	0	0	0	0		117	Vaccinate	0	0	0
118	Vaccinate	<40	80	2560	Dead	Dead	Dead	Dead	Dead		118	Vaccinate	0	0	0	Dead	Dead	Dead	Dead	Dead		119	Vaccinate	0	0	0
119	Vaccinate	<40	<40	40	<40	<40	2560	5120	5120		119	Vaccinate	0	0	0	0	498932	19246	15780	7975		120	Vaccinate	0	0	0
120	Vaccinate	<40	80	320	<40	<40	320	5120	5120		120	Vaccinate	0	0	0	0	0	0	0	0		121	Vaccinate	0	0	0
121	Vaccinate	<40	<40	320	<40	<40	160	2560	5120		121	Vaccinate	0	0	0	0	0	0	0	0		125	Vaccinate	0	0	0
125	Vaccinate	<40	<40	160	320	160	160	2560	5120		125	Vaccinate	0	0	0	0	0	0	0	0		126	Vaccinate	0	0	0
126	Vaccinate	<40	320	640	320	320	320	5120	5120		126	Vaccinate	0	0	0	0	0	0	0	0		128	Vaccinate	0	0	0
128	Vaccinate	<40	40	160	<40	<40	640	5120	5120		128	Vaccinate	0	0	0	0	0	0	2918	0		129	Vaccinate	0	0	0
129	Vaccinate	<40	40	320	<40	<40	640	5120	5120		129	Vaccinate	0	0	0	0	0	0	0	0		131	Vaccinate	0	0	0
131	Vaccinate	<40	<40	640	320	<40	640	5120	5120		131	Vaccinate	0	0	0	0	0	0	0	0		133	Vaccinate	0	0	0
133	Vaccinate	<40	<40	320	320	<40	2560	2560	5120		133	Vaccinate	0	0	0	0	0	0	0	0		137	Vaccinate	0	0	0
137	Vaccinate	<40	<40	1280	640	2560	160	640	1280		137	Vaccinate	0	0	0	0	0	0	0	0		138	Vaccinate	0	0	0
138	Vaccinate	<40	160	5120	2560	2560	1280	2560	5120		138	Vaccinate	0	0	0	0	0	0	0	0		139	Vaccinate	0	0	0
139	Vaccinate	<40	160	1280	1280	<40	160	640	2560		139	Vaccinate	0	0	0	0	0	0	0	0		140	Vaccinate	0	0	0
140	Vaccinate	<40	640	1280	>5120	1280	640	80	2560		140	Vaccinate	0	0	0	0	0	0	0	0		141	Vaccinate	0	0	0
141	Vaccinate	<40	<40	2560	>5120	<40	320	1280	5120		141	Vaccinate	0	0	0	0	0	0	0	0		144	Vaccinate	0	0	0
144	Vaccinate	<40	40	320	<40	<40	1280	2560	5120		144	Vaccinate	0	0	0	0	0	0	0	0		146	Vaccinate	0	0	0
146	Vaccinate	<40	320	2560	2560	<40	160	1280	2560		146	Vaccinate	0	0	0	0	0	0	0	0		147	Vaccinate	0	0	0
147	Vaccinate	<40	640	5120	>5120	2560	1280	2560	2560		147	Vaccinate	0	0	0	0	0	0	0	0		148	Vaccinate	0	0	0
148	Vaccinate	<40	40	2560	>5120	2560	1280	2560	2560		148	Vaccinate	0	0	0	0	0	18262	0	0		150	Vaccinate	0	0	0
150	Vaccinate	<40	320	1280	2560	1280	1280	2560	2560		150	Vaccinate	0	0	0	0	0	0	0	0		152	Vaccinate	0	0	0
152	Vaccinate	<40	<40	640	640	160	640	5120	5120		152	Vaccinate	0	0	0	0	0	12879	0	0			Median	0	0	0
25	No Positive	0	13	23	15	10	22	23	23		25	No Positive	0	0	0	0	2	4	3	2			Max	0	0	0
	No Pigs	24	24	24	23	23	23	23	23			No Pigs	24	24	24	23	23	23	23	23			Min	0	0	0
	%Positive Pigs	0	0.541667	0.958333	0.652174	0.434783	0.956522	1	1			%Positive Pigs	0	0	0	0	0.0869565	0.173913	0.130435	0.0869565
																								Lymphoid depletion score (0 - 3)
		PCV2 antibody titer by IFA											Virus Load (Log10DNA copies/mL)									Pig ID	Treatment	Tonsil	BLN	MLN
Pig ID	Treatment	0 WPV	4 WPV	0 WPC	1 WPC	2 WPC	3 WPC	4 WPC	5 WPC		Pig ID	Treatment	0 WPV	4 WPV	0 WPC	1 WPC	2 WPC	3 WPC	4 WPC	5 WPC		107	Placebo	0	0	0
107	Placebo	<40	<40	40	<40	<40	<40	<40	5120		106	Vaccinate	0	0	0	0	0	0	0	0		108	Placebo	NA	0	1
108	Placebo	<40	<40	<40	<40	<40	<40	160	5120		109	Vaccinate	0	0	0	0	0	0	0	0		110	Placebo	0	0	0
110	Placebo	<40	<40	<40	<40	<40	<40	640	5120		111	Vaccinate	0	0	0	0	3.83308	5.34148	4.31323	5.22113		112	Placebo	0	0	0
112	Placebo	<40	<40	40	<40	<40	<40	<40	5120		117	Vaccinate	0	0	0	0	0	0	0	0		113	Placebo	1	1	1
113	Placebo	<40	<40	<40	<40	<40	1280	5120	5120		118	Vaccinate	0	0	0	Dead	Dead	Dead	Dead	Dead		114	Placebo	0	1	1
114	Placebo	<40	<40	<40	<40	<40	<40	<40	5120		119	Vaccinate	0	0	0	0	5.69804	4.28434	4.19811	3.90173		115	Placebo	1	1	1
115	Placebo	<40	<40	<40	<40	<40	>5120	5120	5120		120	Vaccinate	0	0	0	0	0	0	0	0		116	Placebo	0	0	0
116	Placebo	<40	<40	<40	<40	<40	<40	2560	5120		121	Vaccinate	0	0	0	0	0	0	0	0		122	Placebo	0	0	0
122	Placebo	<40	<40	<40	<40	<40	<40	2560	5120		125	Vaccinate	0	0	0	0	0	0	0	0		123	Placebo	1	3	0
123	Placebo	<40	<40	<40	<40	<40	<40	320	5120		126	Vaccinate	0	0	0	0	0	0	0	0		124	Placebo	0	1	0
124	Placebo	<40	<40	160	<40	<40	<40	640	5120		128	Vaccinate	0	0	0	0	0	0	3.46509	0		127	Placebo	0	2	1
127	Placebo	<40	<40	<40	<40	<40	2560	5120	5120		129	Vaccinate	0	0	0	0	0	0	0	0		130	Placebo	1	1	1
130	Placebo	<40	<40	<40	<40	<40	<40	5120	5120		131	Vaccinate	0	0	0	0	0	0	0	0		132	Placebo	0	0	1
132	Placebo	<40	<40	<40	<40	<40	2560	5120	5120		133	Vaccinate	0	0	0	0	0	0	0	0		134	Placebo	0	0	0
134	Placebo	<40	<40	<40	<40	<40	>5120	5120	5120		137	Vaccinate	0	0	0	0	0	0	0	0		135	Placebo	0	1	0
135	Placebo	<40	<40	<40	<40	<40	2560	5120	5120		138	Vaccinate	0	0	0	0	0	0	0	0		136	Placebo	0	0	0
136	Placebo	<40	<40	<40	<40	<40	1280	5120	5120		139	Vaccinate	0	0	0	0	0	0	0	0		142	Placebo	0	0	0
142	Placebo	<40	<40	<40	320	160	<40	1280	5120		140	Vaccinate	0	0	0	0	0	0	0	0		143	Placebo	0	0	0
143	Placebo	<40	<40	<40	<40	<40	<40	2560	5120		141	Vaccinate	0	0	0	0	0	0	0	0		145	Placebo	0	0	0
145	Placebo	<40	<40	40	<40	<40	320	5120	5120		144	Vaccinate	0	0	0	0	0	0	0	0		149	Placebo	1	0	0
149	Placebo	<40	<40	<40	<40	<40	>5120	5120	5120		146	Vaccinate	0	0	0	0	0	0	0	0		151	Placebo	1	1	1
151	Placebo	<40	<40	<40	<40	<40	320	5120	5120		147	Vaccinate	0	0	0	0	0	0	0	0		153	Placebo	0	0	0
153	Placebo	<40	<40	<40	<40	<40	>5120	5120	5120		148	Vaccinate	0	0	0	0	0	4.26155	0	0		154	Placebo	1	1	0
154	Placebo	<40	<40	<40	<40	<40	640	5120	5120		150	Vaccinate	0	0	0	0	0	0	0	0		24		0.291667	0.416667	0.333333
24	No Positive	0	0	4	1	1	12	21	23		152	Vaccinate	0	0	0	0	0	4.10988	0	0			Median	0	0	0
	No Pigs	24	24	24	23	23	23	23	23			Median:	0	0	0	0	0	0	0	0			STDev	0.470472	0.779028	0.481543
	%Positive Pigs	0	0	0.166667	0.0434783	0.0434783	0.521739	0.913043	1			SD	0	0	0	0	1.37327	1.72505	1.35548	1.30244			Max	1	3	1
												Max	0	0	0	0	0	5.69804	5.34148	4.31323			Min	0	0	0
												Min	0	0	0	0	0	0	0	0
													Virus Load (DNA copies/mL)
											Pig ID	Treatment	0 WPV	4 WPV	0 WPC	1 WPC	2 WPC	3 WPC	4 WPC	5 WPC
											107	Placebo	BLD	BLD	BLD	BLD	BLD	BLD	109527	15988800
											108	Placebo	BLD	BLD	BLD	BLD	BLD	44378.6	20215000	6786680
											110	Placebo	BLD	BLD	BLD	BLD	BLD	420162	84578.2	27346.2
											112	Placebo	BLD	BLD	BLD	BLD	BLD	BLD	1049480	271801
											113	Placebo	BLD	BLD	BLD	BLD	555439	66598300	8283520	18765500
											114	Placebo	BLD	BLD	BLD	BLD	BLD	BLD	1244520	25449900
											115	Placebo	BLD	BLD	BLD	BLD	7363790	9256390	3009470	10534300
											116	Placebo	BLD	BLD	BLD	BLD	162391	6813070	1015180	1742470
											122	Placebo	BLD	BLD	BLD	BLD	20013.3	25124100	3109890	28320600
											123	Placebo	BLD	BLD	BLD	BLD	BLD	10029800	1642430	114511000
											124	Placebo	BLD	BLD	BLD	BLD	BLD	345722	2176170	279749
											127	Placebo	BLD	BLD	BLD	BLD	148244	15266100	1619460	594307
											130	Placebo	BLD	BLD	BLD	BLD	2203.09	27713300	15993500	17167400
											132	Placebo	BLD	BLD	BLD	BLD	3411660	106902000	904591	2419920
											134	Placebo	BLD	BLD	BLD	BLD	6348970	14928900	1915690	3246460
											135	Placebo	BLD	BLD	BLD	BLD	1628490	28481200	2456950	4205560
											136	Placebo	BLD	BLD	BLD	BLD	51171.4	68297900	440534	1111410
											142	Placebo	BLD	BLD	BLD	BLD	BLD	23415800	1562560	857442
											143	Placebo	BLD	BLD	BLD	BLD	BLD	407254	268508	418970
											145	Placebo	BLD	BLD	BLD	BLD	23043.1	3170090	153855	248638
											149	Placebo	BLD	BLD	BLD	BLD	7384280	24295100	3166850	9424740
											151	Placebo	BLD	BLD	BLD	BLD	49452.4	22586100	9529420	1388790
											153	Placebo	BLD	BLD	BLD	BLD	1152600	2230520	1191490	1738440
											154	Placebo	BLD	BLD	BLD	BLD	68927.8	14372500	3983270	4372120
											24	No Positive	0	0	0	0	15	21	24	24
												No Pigs	24	24	24	24	24	24	24	24
												%Positive Pigs	0	0	0	0	0.625	0.875	1	1
													Virus Load (Log10DNA copies/mL)
											Pig ID	Treatment	0 WPV	4 WPV	0 WPC	1 WPC	2 WPC	3 WPC	4 WPC	5 WPC
											107	Placebo	0	0	0	0	0	0	5.03952	7.20382
											108	Placebo	0	0	0	0	0	4.64717	7.30567	6.83166
											110	Placebo	0	0	0	0	0	5.62342	4.92726	4.4369
											112	Placebo	0	0	0	0	0	0	6.02097	5.43425
											113	Placebo	0	0	0	0	5.74464	7.82346	6.91821	7.27336
											114	Placebo	0	0	0	0	0	0	6.095	7.40569
											115	Placebo	0	0	0	0	6.8671	6.96644	6.47849	7.02261
											116	Placebo	0	0	0	0	5.21056	6.83334	6.00654	6.24117
											122	Placebo	0	0	0	0	4.30132	7.40009	6.49275	7.4521
											123	Placebo	0	0	0	0	0	7.00129	6.21549	8.05885
											124	Placebo	0	0	0	0	0	5.53873	6.33769	5.44677
											127	Placebo	0	0	0	0	5.17098	7.18373	6.20937	5.77401
											130	Placebo	0	0	0	0	3.34303	7.44269	7.20394	7.2347
											132	Placebo	0	0	0	0	6.53297	8.02899	5.95645	6.3838
											134	Placebo	0	0	0	0	6.8027	7.17403	6.28233	6.51141
											135	Placebo	0	0	0	0	6.21179	7.45456	6.3904	6.62382
											136	Placebo	0	0	0	0	4.70903	7.83441	5.64398	6.04587
											142	Placebo	0	0	0	0	0	7.36951	6.19384	5.9332
											143	Placebo	0	0	0	0	0	5.60987	5.42896	5.62218
											145	Placebo	0	0	0	0	4.36254	6.50107	5.18711	5.39557
											149	Placebo	0	0	0	0	6.86831	7.38552	6.50063	6.97427
											151	Placebo	0	0	0	0	4.69419	7.35384	6.97907	6.14264
											153	Placebo	0	0	0	0	6.06168	6.34841	6.07609	6.24016
											154	Placebo	0	0	0	0	4.83839	7.15753	6.60024	6.64069
												Median:	0	0	0	0	4.52836	7.07941	6.21243	6.44761
												Std Deviation	0	0	0	0	2.82524	2.46747	0.621244	0.837677
												Max	0	0	0	0	0	6.86831	8.02899	7.30567
												Min	0	0	0	0	0	0	0	4.92726

## Sheet: Figure S2
Figure S2A: Porcine circovirus type 2d onset of immunity laboratory study data - antibody response											Figure S2B: Porcine circovirus type 2d onset of immunity laboratory study data - PCV2 DNA load in serum											Figure S2C: Porcine circovirus type 2d onset of immunity laboratory study data - lymphoid depletion score
			PCV2 antibody titer by IFA											Virus Load (DNA copies/mL)											lymphoid depletion score (0 - 3)
Pig ID	Pen	Treatment	0 WPV	0 WPC	1 WPC	2 WPC	3 WPC	4 WPC	5 WPC		Pig ID	Pen	Treatment	0 WPV	0 WPC	1 WPC	2 WPC	3 WPC	4 WPC	5 WPC		Pig ID	Pen	Treatment	Tonsil	BLN a	MLN b	PP c
378	1	Vaccinate	< 40	40	< 40	1280	5120	2560	5120		378	1	Vaccinate	-	-	-	8532	4882	16501	-		378	1	Vaccinate	0	0	0	0
379	1	Vaccinate	< 40	40	80	1280	5120	1280	1280		379	1	Vaccinate	-	-	-	4023	9827	-	-		379	1	Vaccinate	NA	0	1	0
382	1	Vaccinate	< 40	320	1280	2560	5120	2560	5120		382	1	Vaccinate	-	-	-	952	-	2663	-		382	1	Vaccinate	0	0	0	0
384	1	Vaccinate	< 40	160	160	640	320	320	10240		384	1	Vaccinate	-	-	-	-	-	14959	-		384	1	Vaccinate	0	1	1	0
386	1	Vaccinate	< 40	160	320	5120	10240	5120	20480		386	1	Vaccinate	-	-	-	690	-	-	-		386	1	Vaccinate	0	0	0	0
387	1	Vaccinate	< 40	640	640	2560	2560	2560	5120		387	1	Vaccinate	-	-	-	1020	-	-	-		387	1	Vaccinate	0	1	0	0
388	1	Vaccinate	< 40	640	640	2560	5120	2560	5120		388	1	Vaccinate	-	-	-	-	-	-	-		388	1	Vaccinate	0	0	0	0
391	1	Vaccinate	< 40	640	2560	5120	2560	2560	5120		391	1	Vaccinate	-	-	-	-	-	2551	-		391	1	Vaccinate	0	0	0	0
393	1	Vaccinate	< 40	160	160	2560	1280	1280	5120		393	1	Vaccinate	-	-	-	2230	-	-	-		393	1	Vaccinate	0	0	0	0
394	1	Vaccinate	< 40	40	40	640	1280	5120	20480		394	1	Vaccinate	-	-	-	2654	4208	-	-		394	1	Vaccinate	0	1	0	1
395	1	Vaccinate	< 40	640	2560	10240	1280	1280	5120		395	1	Vaccinate	-	-	-	-	-	-	-		395	1	Vaccinate	0	0	0	0
398	1	Vaccinate	< 40	160	160	640	320	320	5120		398	1	Vaccinate	-	-	-	-	-	-	-		398	1	Vaccinate	0	1	0	0
400	1	Vaccinate	< 40	320	320	2560	5120	5120	10240		400	1	Vaccinate	-	-	-	-	1261	-	-		400	1	Vaccinate	0	0	0	0
404	2	Vaccinate	< 40	640	1280	2560	5120	1280	5120		404	2	Vaccinate	-	-	-	-	-	-	-		404	2	Vaccinate	0	0	0	0
407	2	Vaccinate	< 40	320	640	640	640	320	2560		407	2	Vaccinate	-	-	-	-	-	-	-		407	2	Vaccinate	0	0	0	0
409	2	Vaccinate	< 40	320	640	5120	640	320	5120		409	2	Vaccinate	-	-	-	-	-	-	-		409	2	Vaccinate	0	0	0	0
412	2	Vaccinate	< 40	640	320	320	320	160	2560		412	2	Vaccinate	-	-	-	-	-	-	-		412	2	Vaccinate	0	0	0	0
414	2	Vaccinate	< 40	320	640	640	640	320	1280		414	2	Vaccinate	-	-	-	-	-	-	-		414	2	Vaccinate	0	0	0	0
415	2	Vaccinate	< 40	320	160	320	2560	1280	10240		415	2	Vaccinate	-	-	-	961	1668	-	-		415	2	Vaccinate	0	1	0	0
419	2	Vaccinate	< 40	640	160	1280	640	640	1280		419	2	Vaccinate	-	-	-	-	-	-	-		419	2	Vaccinate	0	0	0	0
423	2	Vaccinate	< 40	40	40	320	2560	1280	2560		423	2	Vaccinate	-	-	-	14702	14612	-	-		423	2	Vaccinate	0	0	0	0
424	2	Vaccinate	< 40	320	640	1280	640	640	5120		424	2	Vaccinate	-	-	-	-	2495	-	-		424	2	Vaccinate	0	0	0	0
425	2	Vaccinate	< 40	320	320	640	640	160	160		425	2	Vaccinate	-	-	-	-	-	-	-		425	2	Vaccinate	0	0	0	0
427	2	Vaccinate	< 40	320	160	80	160	320	640		426	2	Vaccinate	-	Dead							427	2	Vaccinate	0	0	0	0
Median:			< 40	320	320	1280	1280	1280	5120		427	2	Vaccinate	-	-	-	-	-	-	-		24			0	0.166667	0.0833333	0.0416667
											Median:			-	-	-	-	-	-	-				Median	0	0	0	0
			PCV2 antibody titer by IFA																					SD	0	0.414851	0.28233	0.204124
Pig ID	Pen	Treatment	0 WPV	0 WPC	1 WPC	2 WPC	3 WPC	4 WPC	5 WPC					Virus Load (log10 DNA copies/mL)										Max	0	1	1	1
380	1	Placebo	< 40	< 40	< 40	40	5120	20480	40960		Pig ID	Pen	Treatment	0 WPV	0 WPC	1 WPC	2 WPC	3 WPC	4 WPC	5 WPC				Min	0	0	0	0
381	1	Placebo	< 40	< 40	< 40	< 40	640	2560	10240		378	1	Vaccinate	0	0	0	3.93105	3.6886	4.21751	0
383	1	Placebo	< 40	< 40	< 40	< 40	< 40	80	10240		379	1	Vaccinate	0	0	0	3.60455	3.99242	0	0					lymphoid depletion score (0 - 3)
385	1	Placebo	< 40	< 40	< 40	< 40	80	640	5120		382	1	Vaccinate	0	0	0	2.97864	0	3.42537	0		Pig ID	Pen	Treatment	Tonsil	BLN	MLN	PP
389	1	Placebo	< 40	< 40	< 40	< 40	< 40	1280	20480		384	1	Vaccinate	0	0	0	0	0	4.1749	0		380	1	Placebo	0	0	1	0
390	1	Placebo	< 40	< 40	< 40	< 40	640	5120	40960		386	1	Vaccinate	0	0	0	2.83885	0	0	0		381	1	Placebo	0	1	1	0
392	2	Placebo	< 40	< 40	< 40	< 40	80	10240	81920		387	1	Vaccinate	0	0	0	3.0086	0	0	0		383	1	Placebo	0	1	1	1
396	1	Placebo	< 40	< 40	< 40	80	1280	5120	81920		388	1	Vaccinate	0	0	0	0	0	0	0		385	1	Placebo	0	0	1	0
397	1	Placebo	< 40	< 40	< 40	< 40	40	5120	20480		391	1	Vaccinate	0	0	0	0	0	3.40671	0		389	1	Placebo	2	2	2	3
399	1	Placebo	< 40	< 40	< 40	< 40	2560	10240	81920		393	1	Vaccinate	0	0	0	3.3483	0	0	0		390	1	Placebo	2	1	2	1
401	1	Placebo	< 40	< 40	< 40	< 40	Dead				394	1	Vaccinate	0	0	0	3.4239	3.62408	0	0		392	2	Placebo	1	1	1	1
402	1	Placebo	< 40	< 40	< 40	< 40	40	2560	20480		395	1	Vaccinate	0	0	0	0	0	0	0		396	1	Placebo	1	1	1	0
403	1	Placebo	< 40	< 40	< 40	< 40	80	1280	5120		398	1	Vaccinate	0	0	0	0	0	0	0		397	1	Placebo	0	0	1	0
405	2	Placebo	< 40	< 40	< 40	< 40	2560	10240	40960		400	1	Vaccinate	0	0	0	0	3.10072	0	0		399	1	Placebo	2	1	2	1
406	2	Placebo	< 40	< 40	< 40	< 40	< 40	1280	40960		404	2	Vaccinate	0	0	0	0	0	0	0		401 a	1	Placebo	0	0	1	1
408	2	Placebo	< 40	< 40	< 40	< 40	320	20480	163840		407	2	Vaccinate	0	0	0	0	0	0	0		402	1	Placebo	2	1	2	1
410	2	Placebo	< 40	< 40	< 40	< 40	80	10240	81920		409	2	Vaccinate	0	0	0	0	0	0	0		403	1	Placebo	1	1	1	0
411	2	Placebo	< 40	< 40	< 40	< 40	160	10240	81920		412	2	Vaccinate	0	0	0	0	0	0	0		405	2	Placebo	1	1	1	1
413	2	Placebo	< 40	< 40	< 40	< 40	< 40	40	20480		414	2	Vaccinate	0	0	0	0	0	0	0		406	2	Placebo	2	1	1	1
416	2	Placebo	< 40	< 40	< 40	< 40	< 40	160	2560		415	2	Vaccinate	0	0	0	2.98272	3.2222	0	0		408	2	Placebo	2	2	2	2
417	2	Placebo	< 40	< 40	< 40	< 40	80	10240	40960		419	2	Vaccinate	0	0	0	0	0	0	0		410	2	Placebo	2	1	1	1
418	2	Placebo	< 40	< 40	< 40	< 40	5120	20480	40960		423	2	Vaccinate	0	0	0	4.16738	4.16471	0	0		411	2	Placebo	1	0	1	1
420	2	Placebo	< 40	< 40	< 40	< 40	640	10240	20480		424	2	Vaccinate	0	0	0	0	3.39707	0	0		413	2	Placebo	1	1	2	0
421	2	Placebo	< 40	< 40	< 40	< 40	5120	5120	40960		425	2	Vaccinate	0	0	0	0	0	0	0		416	2	Placebo	2	1	2	1
422	2	Placebo	< 40	< 40	< 40	< 40	< 40	1280	5120		426	2	Vaccinate	0	Dead							417	2	Placebo	1	1	0	0
Median:			< 40	< 40	< 40	< 40	80	5120	40960		427	2	Vaccinate	0	0	0	0	0	0	0		418	2	Placebo	1	0	1	1
													Median:	0	0	0	0	0	0	0		420	2	Placebo	1	0	1	0
													SD	0	0	0	1.68644	1.68268	1.45809	0		421	2	Placebo	1	0	0	1
													Max	0	0	0	4.16738	4.16471	4.21751	0		422	2	Placebo	0	0	1	0
													Min	0	0	0	0	0	0	0		24			0.75	0.666667	0.958333	0.625
																								Median	1	1	1	1
														Virus Load (DNA copies/mL)										SD	0.789515	0.613732	0.57735	0.737111
											Pig ID	Pen	Treatment	0 WPV	0 WPC	1 WPC	2 WPC	3 WPC	4 WPC	5 WPC				Max	2	2	2	3
											380	1	Placebo	-	-	-	2353452	250123	177646	123584				Min	0	0	0	0
											381	1	Placebo	-	-	-	198460	417162	94376	139430
											383	1	Placebo	-	-	-	-	1264	149566	69432
											385	1	Placebo	-	-	-	232231	284585	134877	356955
											389	1	Placebo	-	-	-	-	2514503	15345861	1552982
											390	1	Placebo	-	-	-	91320	1066535	501876	396603
											392	2	Placebo	-	-	-	17773	4346139	73556	52150
											396	1	Placebo	-	-	-	363493	98781	27068	20616
											397	1	Placebo	-	-	-	2251	436719	77316	56483
											399	1	Placebo	-	-	-	715268	932715	79298	201210
											401	1	Placebo	-	-	-	-	Dead
											402	1	Placebo	-	-	-	5145	2216283	1234540	814586
											403	1	Placebo	-	-	-	94160	117596	17740	18806
											405	2	Placebo	-	-	-	1948430	3546360	402697	88588
											406	2	Placebo	-	-	-	-	196474	164017	13068
											408	2	Placebo	-	-	-	50108	12348228	338472	267348
											410	2	Placebo	-	-	-	18789	435718	990977	47809
											411	2	Placebo	-	-	-	26752	18182779	739462	166706
											413	2	Placebo	-	-	-	-	-	996408	55430
											416	2	Placebo	-	-	-	-	1149	65416	8691
											417	2	Placebo	-	-	-	102343	107853250	118233	3591390
											418	2	Placebo	-	-	768	29468372	359954	230421	274662
											420	2	Placebo	-	-	-	124807	1787334	54052	54422
											421	2	Placebo	-	-	-	2264810	499073	119540	32648
											422	2	Placebo	-	-	-	-	14668	16569	7018
											Median:			-	-	-	50108	436219	142222	79010
														Virus Load (log10 DNA copies/mL)
											Pig ID	Pen	Treatment	0 WPV	0 WPC	1 WPC	2 WPC	3 WPC	4 WPC	5 WPC
											380	1	Placebo	0	0	0	6.37171	5.39815	5.24956	5.09196
											381	1	Placebo	0	0	0	5.29767	5.6203	4.97486	5.14436
											383	1	Placebo	0	0	0	0	3.10209	5.17484	4.84157
											385	1	Placebo	0	0	0	5.36592	5.45421	5.12994	5.55261
											389	1	Placebo	0	0	0	0	6.40045	7.18599	6.19117
											390	1	Placebo	0	0	0	4.96057	6.02798	5.7006	5.59836
											392	2	Placebo	0	0	0	4.24976	6.6381	4.86662	4.71725
											396	1	Placebo	0	0	0	5.5605	4.99467	4.43246	4.3142
											397	1	Placebo	0	0	0	3.35238	5.6402	4.88827	4.75192
											399	1	Placebo	0	0	0	5.85447	5.96975	4.89926	5.30365
											401	1	Placebo	0	0	0	0	Dead
											402	1	Placebo	0	0	0	3.71139	6.34563	6.09151	5.91094
											403	1	Placebo	0	0	0	4.97387	5.07039	4.24895	4.2743
											405	2	Placebo	0	0	0	6.28968	6.54978	5.60498	4.94737
											406	2	Placebo	0	0	0	0	1	2	3
											408	2	Placebo	0	0	0	4.69991	7.0916	5.52952	5.42708
											410	2	Placebo	0	0	0	4.2739	5.63921	5.99606	4.67951
											411	2	Placebo	0	0	0	4.42736	7.25966	5.86892	5.22195
											413	2	Placebo	0	0	0	0	0	0	0
											416	2	Placebo	0	0	0	0	0	0	0
											417	2	Placebo	0	0	0	5.01006	8.03283	5.07274	6.55526
											418	2	Placebo	0	0	2.88536	7.46936	5.55625	5.36252	5.4388
											420	2	Placebo	0	0	0	5.09624	6.25221	4.73281	4.73577
											421	2	Placebo	0	0	0	6.35503	5.69816	5.07751	4.51386
											422	2	Placebo	0	0	0	0	1	2	3
													Median:	0	0	0	4.69991	5.6397	5.15297	4.89768
													SD	0	0	0.577072	2.52896	2.2751	1.79385	1.62324
													Max	0	0	2.88536	7.46936	8.03283	6.09151	6.55526
													Min	0	0	0	0	0	0	0

## Sheet: Figure S3
Figure S3A: Porcine circovirus type 2d duration of immunity laboratory study data - antibody response														Figure S3B: Porcine circovirus type 2d duration of immunity laboratory study data - PCV2 DNA load in serum														Figure S3C: Porcine circovirus type 2d duration of immunity laboratory study data - lymphoid depletion
			PCV2 antibody titer by IFA														Virus Load (DNA copies/mL)														Lymphoid Depletion Score (0 - 3)
Pig ID	Pen	Treatment	0 WPV	3 WPV	6 WPV	9 WPV	12WPV	0 WPC	1 WPC	2 WPC	3 WPC	4 WPC		Pig ID	Pen	Treatment	0 WPV	3 WPV	6 WPV	9 WPV	12WPV	0 WPC	1 WPC	2 WPC	3 WPC	4 WPC		Pig ID	Pen	Treatment	Tonsil	MLN 1	MLN 2	BLN 1	BLN 2	Spleen 1	Spleen 2	PP b
2	2	Vaccinate	< 40	1280	160	160	640	320	320	160	5120	2560		2	2	Vaccinate	-	-	-	-	-	-	-	-	-	-		2	2	Vaccinate	0	0	0	1	1	0	0	0
3	2	Vaccinate	< 40	40	160	320	1280	640	640	640	5120	5120		3	2	Vaccinate	-	-	-	-	-	-	1419	2157	-	-		3	2	Vaccinate	0	0	0	0	0	0	0	0
4	2	Vaccinate	< 40	80	40	40	320	160	80	80	2560	2560		4	2	Vaccinate	-	-	-	-	-	-	-	-	-	-		4	2	Vaccinate	0	0	0	1	1	0	0	0
7	2	Vaccinate	< 40	160	320	160	320	320	320	2560	10240	2560		7	2	Vaccinate	-	-	-	-	-	-	-	-	-	-		7	2	Vaccinate	0	0	0	0	0	0	0	0
9	2	Vaccinate	< 40	40	80	160	640	320	320	1280	10240	5120		9	2	Vaccinate	-	-	-	-	-	-	1757	-	2553	-		9	2	Vaccinate	0	0	0	0	0	0	0	0
12	2	Vaccinate	< 40	160	320	160	640	160	160	160	2560	2560		12	2	Vaccinate	-	-	-	-	-	-	-	-	-	-		12	2	Vaccinate	0	0	0	0	0	0	0	0
13	1	Vaccinate	< 40	40	80	80	80	< 40	< 40	1280	20480	5120		13	1	Vaccinate	-	-	-	-	-	-	-	2892	7037	15007		13	1	Vaccinate	0	0	0	0	0	0	0	0
15	1	Vaccinate	< 40	< 40	40	40	< 40	< 40	< 40	2560	10240	5120		15	1	Vaccinate	-	-	-	-	-	-	59265	83475	26391	10551		15	1	Vaccinate	0	1	1	1	1	0	0	0
16	1	Vaccinate	< 40	160	640	320	640	640	1280	2560	5120	2560		16	1	Vaccinate	-	-	-	-	-	-	-	-	-	-		16	1	Vaccinate	0	0	0	1	0	0	0	0
18	1	Vaccinate	< 40	40	80	80	40	< 40	< 40	640	5120	2560		18	1	Vaccinate	-	-	-	-	-	-	-	5755	24059	-		18	1	Vaccinate	0	0	0	1	0	0	0	0
23	1	Vaccinate	< 40	40	80	< 40	80	< 40	< 40	80	2560	2560		23	1	Vaccinate	-	-	-	-	-	-	-	584650	6312	164951		23	1	Vaccinate	0	1	1	0	0	0	0	NS
24	1	Vaccinate	< 40	< 40	80	40	< 40	< 40	< 40	1280	20480	10240		24	1	Vaccinate	-	-	-	-	-	-	-	460239	1915	1801		24	1	Vaccinate	0	0	0	0	0	0	0	0
25	2	Vaccinate	< 40	< 40	80	40	40	< 40	< 40	1280	10240	10240		25	2	Vaccinate	-	-	-	-	-	-	-	-	-	-		25	2	Vaccinate	0	0	1	0	0	0	0	NS
27	1	Vaccinate	< 40	160	320	320	320	Dead						27	1	Vaccinate	-	-	-	-	-	Dead						28	1	Vaccinate	0	0	0	0	0	0	0	0
28	1	Vaccinate	< 40	40	80	160	640	160	160	320	1280	2560		28	1	Vaccinate	1216	-	-	-	-	-	-	1097	-	-		32	2	Vaccinate	0	0	0	0	0	0	0	0
32	2	Vaccinate	< 40	40	320	80	320	80	160	640	2560	640		32	2	Vaccinate	-	-	-	-	-	-	-	-	-	-		36	1	Vaccinate	0	1	1	0	0	0	0	0
33	1	Vaccinate	< 40	160	Dead									33	1	Vaccinate	-	-	Dead									39	2	Vaccinate	0	0	0	0	NS	0	0	0
36	1	Vaccinate	< 40	40	160	40	160	< 40	< 40	640	5120	2560		36	1	Vaccinate	-	-	-	-	-	-	-	6728	2047	10761		40	2	Vaccinate	0	0	0	0	0	0	0	0
39	2	Vaccinate	< 40	< 40	320	40	320	< 40	40	1280	10240	10240		39	2	Vaccinate	-	-	-	-	-	-	-	11631	4263	-		44	2	Vaccinate	0	0	0	0	0	0	0	0
40	2	Vaccinate	< 40	< 40	80	40	160	< 40	< 40	640	10240	10240		40	2	Vaccinate	-	-	-	-	-	-	-	-	-	-		45	2	Vaccinate	1	1	1	1	0	0	0	0
44	2	Vaccinate	< 40	< 40	< 40	< 40	< 40	< 40	< 40	160	5120	5120		44	2	Vaccinate	949	-	-	-	-	-	3380	17965	1689	15745		48	2	Vaccinate	0	0	0	1	0	0	0	0
45	2	Vaccinate	< 40	< 40	< 40	< 40	40	< 40	< 40	640	10240	10240		45	2	Vaccinate	-	-	-	-	-	-	2080	247458	59082	20379		21			0.047619	0.190476	0.238095	0.333333	0.15	0	0	0
47	2	Vaccinate	< 40	80	Dead									47	2	Vaccinate	-	-	Dead											Median	0	0	0	0	0	0	0	0
48	2	Vaccinate	< 40	< 40	40	< 40	160	< 40	< 40	80	10240	5120		48	2	Vaccinate	-	-	-	-	-	-	-	34451	4343	1557				SD	0.218218	0.402374	0.436436	0.483046	0.366348	0	0	0
49	2	Vaccinate	< 40	< 40	40	< 40	Dead							49	2	Vaccinate	-	-	-	-	Dead									Max	1	1	1	1	1	0	0	0
Median Titer:			< 40	40	80	40	240	< 40	< 40	640	5120	5120				Median:	0	0	0	0	0	0	0	2157	1689	0				Min	0	0	0	0	0	0	0	0
			PCV2 antibody titer by IFA														Virus Load (log10 DNA copies/mL)														Lymphoid Depletion Score (0 - 3)
Pig ID	Pen	Treatment	0 WPV	3 WPV	6 WPV	9 WPV	12WPV	0 WPC	1 WPC	2 WPC	3 WPC	4 WPC		Pig ID	Pen	Treatment	0 WPV	3 WPV	6 WPV	9 WPV	12WPV	0 WPC	1 WPC	2 WPC	3 WPC	4 WPC		Pig ID	Pen	Treatment	Tonsil	MLN 1	MLN 2	BLN 1	BLN 2	Spleen 1	Spleen 2	PP
1	2	Placebo	< 40	< 40	< 40	< 40	< 40	< 40	< 40	< 40	10240	20480		2	2	Vaccinate	0	0	0	0	0	0	0	0	0	0		1	2	Placebo	0	0	0	1	1	0	0	0
5	2	Placebo	< 40	< 40	< 40	< 40	< 40	< 40	< 40	< 40	10240	20480		3	2	Vaccinate	0	0	0	0	0	0	3.15198	3.33385	0	0		5	2	Placebo	1	1	1	1	2	0	0	1
6	2	Placebo	< 40	< 40	< 40	< 40	< 40	< 40	< 40	160	10240	20480		4	2	Vaccinate	0	0	0	0	0	0	0	0	0	0		6	2	Placebo	1	1	1	1	1	1	1	1
8	2	Placebo	< 40	< 40	< 40	< 40	< 40	< 40	< 40	< 40	81920	81920		7	2	Vaccinate	0	0	0	0	0	0	0	0	0	0		8	2	Placebo	1	2	1	2	1	1	1	2
10	1	Placebo	< 40	< 40	< 40	< 40	< 40	< 40	< 40	160	20480	40960		9	2	Vaccinate	0	0	0	0	0	0	3.24477	0	3.40705	0		10	1	Placebo	1	1	1	1	1	0	0	0
11	2	Placebo	< 40	< 40	< 40	< 40	< 40	< 40	< 40	< 40	10240	81920		12	2	Vaccinate	0	0	0	0	0	0	0	0	0	0		11	2	Placebo	1	1	2	1	1	0	0	1
14	1	Placebo	< 40	< 40	< 40	< 40	< 40	< 40	< 40	640	40960	40960		13	1	Vaccinate	0	0	0	0	0	0	0	3.4612	3.84739	4.17629		14	1	Placebo	1	1	1	1	1	0	0	1
17	1	Placebo	< 40	< 40	< 40	< 40	< 40	< 40	< 40	40	10240	20480		15	1	Vaccinate	0	0	0	0	0	0	4.7728	4.92156	4.42146	4.02329		17	1	Placebo	0	1	1	0	1	0	0	0
19	1	Placebo	< 40	< 40	< 40	< 40	< 40	< 40	< 40	40	20480	20480		16	1	Vaccinate	0	0	0	0	0	0	0	0	0	0		19	1	Placebo	1	1	1	1	1	0	1	0
20	1	Placebo	< 40	< 40	< 40	< 40	< 40	< 40	< 40	80	10240	81920		18	1	Vaccinate	0	0	0	0	0	0	0	3.76005	4.38128	0		20	1	Placebo	1	2	1	1	1	0	1	1
21	1	Placebo	< 40	< 40	< 40	< 40	< 40	< 40	< 40	< 40	640	5120		23	1	Vaccinate	0	0	0	0	0	0	0	5.7669	3.80017	5.21735		21	1	Placebo	0	1	0	0	1	0	0	0
22	1	Placebo	< 40	< 40	< 40	< 40	< 40	< 40	< 40	< 40	10240	40960		24	1	Vaccinate	0	0	0	0	0	0	0	5.66298	3.28217	3.25551		22	1	Placebo	0	1	1	0	0	0	0	0
26	1	Placebo	< 40	< 40	< 40	< 40	< 40	< 40	< 40	320	10240	40960		25	2	Vaccinate	0	0	0	0	0	0	0	0	0	0		26	1	Placebo	0	1	1	1	1	0	0	0
29	1	Placebo	< 40	< 40	< 40	< 40	Dead							27	1	Vaccinate	0	0	0	0	0	Dead						30	1	Placebo	1	2	1	1	0	0	0	1
30	1	Placebo	< 40	< 40	< 40	< 40	< 40	< 40	< 40	< 40	10240	10240		28	1	Vaccinate	0	0	0	0	0	0	0	3.04021	0	0		31	1	Placebo	1	1	1	0	1	0	0	0
31	1	Placebo	< 40	< 40	< 40	< 40	< 40	< 40	< 40	80	10240	20480		32	2	Vaccinate	0	0	0	0	0	0	0	0	0	0		34	2	Placebo	0	0	0	0	0	0	0	0
34	2	Placebo	< 40	< 40	< 40	< 40	< 40	< 40	< 40	80	10240	5120		33	1	Vaccinate	0	0	Dead									35	1	Placebo	2	2	1	1	1	0	0	1
35	1	Placebo	< 40	< 40	< 40	< 40	< 40	< 40	< 40	< 40	5120	10240		36	1	Vaccinate	0	0	0	0	0	0	0	3.82789	3.31112	4.03185		37	2	Placebo	1	1	2	1	0	0	0	0
37	2	Placebo	< 40	< 40	< 40	< 40	< 40	< 40	< 40	< 40	1280	5120		39	2	Vaccinate	0	0	0	0	0	0	0	4.06562	3.62972	0		38	2	Placebo	1	2	2	1	2	0	0	1
38	2	Placebo	< 40	< 40	< 40	< 40	< 40	< 40	< 40	< 40	1280	10240		40	2	Vaccinate	0	0	0	0	0	0	0	0	0	0		41	1	Placebo	1	1	1	1	1	0	0	1
41	1	Placebo	< 40	< 40	< 40	< 40	< 40	< 40	< 40	< 40	40960	20480		44	2	Vaccinate	0	0	0	0	0	0	3.52892	4.25443	3.22763	4.19714		43	2	Placebo	1	1	2	1	1	0	0	NS
42	2	Placebo	< 40	< 40	< 40	Dead								45	2	Vaccinate	0	0	0	0	0	0	3.31806	5.3935	4.77146	4.30918		46	2	Placebo	1	2	2	1	1	0	0	1
43	2	Placebo	< 40	< 40	< 40	< 40	< 40	< 40	< 40	< 40	10240	40960		47	2	Vaccinate	0	0	Dead									22			0.727273	0.863636	0.863636	0.772727	0.818182	0.0909091	0.181818	0.52381
46	2	Placebo	< 40	< 40	< 40	< 40	< 40	< 40	< 40	< 40	1280	5120		48	2	Vaccinate	0	0	0	0	0	0	0	4.5372	3.63779	3.19229				Median	1	1	1	1	1	0	0	1
50	2	Placebo	< 40	< 40	Dead									49	2	Vaccinate	0	0	-	-	Dead									SD	0.528413	0.58849	0.610159	0.501081	0.526361	0.294245	0.394771	0.597614
Median Titer:			< 40	< 40	< 40	< 40	< 40	< 40	< 40	< 40	10240	20480				Median:	0	0	0	0	0	0	0	3.33385	3.22763	0				Max	2	2	2	2	2	1	1	2
																SD	0	0	0	0	0	0	1.60077	2.30319	1.97551	2.05038				Min	0	0	0	0	0	0	0	0
																Max	0	0	0	0	0	0	4.7728	5.7669	4.77146	5.21735
																Min	0	0	0	0	0	0	0	0	0	0
																	Virus Load (DNA copies/mL)
														Pig ID	Pen	Treatment	0 WPV	3 WPV	6 WPV	9 WPV	12WPV	0 WPC	1 WPC	2 WPC	3 WPC	4 WPC
														1	2	Placebo	-	-	-	-	-	-	4262	68474	14585	5357
														5	2	Placebo	-	-	-	-	-	-	-	651285	907017	235094
														6	2	Placebo	-	-	-	-	-	-	46529	222720	632653	402738
														8	2	Placebo	-	-	-	-	-	-	230146	15442239	19652927	3402986
														10	1	Placebo	-	-	-	-	-	-	605347	437423	132505	48156
														11	2	Placebo	-	-	-	-	-	-	55198	2481197	2831757	738879
														14	1	Placebo	-	-	-	-	-	-	201185	7558	223854	201752
														17	1	Placebo	-	-	-	-	-	-	59829	449287	127615	71967
														19	1	Placebo	-	-	-	-	-	-	452535	8720401	939964	618998
														20	1	Placebo	-	-	-	-	-	-	123167	373433	102225	209828
														21	1	Placebo	-	-	-	-	-	-	-	201240	39597	29326
														22	1	Placebo	-	-	-	-	-	-	36262	216854	453312	221835
														26	1	Placebo	-	-	-	-	-	-	178543	1690055	1752287	553003
														29	1	Placebo	-	-	-	-	Dead
														30	1	Placebo	-	-	-	-	-	-	14435	199576	94579	468363
														31	1	Placebo	-	-	-	-	-	-	38504	428746	168070	170077
														34	2	Placebo	-	-	-	-	-	-	58357	865787	106237	226947
														35	1	Placebo	-	-	-	-	-	-	45431	3899269	3190204	1769323
														37	2	Placebo	-	-	-	-	-	-	5732	46809798	1112347	1996982
														38	2	Placebo	-	-	-	-	-	-	-	487880	1367065	502352
														41	1	Placebo	-	-	-	-	-	-	22125	851178	105323	78990
														42	2	Placebo	-	-	-	Dead
														43	2	Placebo	-	-	-	-	-	-	76472	547116	225271	108909
														46	2	Placebo	-	-	-	-	-	-	9262	1183937	344318	216571
														50	2	Placebo	-	-	Dead
																Median:	0	0	0	0	0	0	45980	517498	284795	224391
																	Virus Load (log10 DNA copies/mL)
														Pig ID	Pen	Treatment	0 WPV	3 WPV	6 WPV	9 WPV	12WPV	0 WPC	1 WPC	2 WPC	3 WPC	4 WPC
														1	2	Placebo	0	0	0	0	0	0	3.62961	4.83553	4.16391	3.72892
														5	2	Placebo	0	0	0	0	0	0	0	5.81377	5.95762	5.37124
														6	2	Placebo	0	0	0	0	0	0	4.66772	5.34776	5.80117	5.60502
														8	2	Placebo	0	0	0	0	0	0	5.362	7.18871	7.29343	6.53186
														10	1	Placebo	0	0	0	0	0	0	5.782	5.6409	5.12223	4.68265
														11	2	Placebo	0	0	0	0	0	0	4.74192	6.39466	6.45206	5.86857
														14	1	Placebo	0	0	0	0	0	0	5.3036	3.87841	5.34996	5.30482
														17	1	Placebo	0	0	0	0	0	0	4.77691	5.65252	5.1059	4.85713
														19	1	Placebo	0	0	0	0	0	0	5.65565	6.94054	5.97311	5.79169
														20	1	Placebo	0	0	0	0	0	0	5.09049	5.57221	5.00956	5.32186
														21	1	Placebo	0	0	0	0	0	0	0	5.30371	4.59766	4.46725
														22	1	Placebo	0	0	0	0	0	0	4.55945	5.33617	5.6564	5.34603
														26	1	Placebo	0	0	0	0	0	0	5.25174	6.2279	6.24361	5.74273
														29	1	Placebo	0	0	0	0	Dead
														30	1	Placebo	0	0	0	0	0	0	4.15942	5.30011	4.97579	5.67058
														31	1	Placebo	0	0	0	0	0	0	4.58551	5.6322	5.22549	5.23065
														34	2	Placebo	0	0	0	0	0	0	4.76609	5.93741	5.02628	5.35592
														35	1	Placebo	0	0	0	0	0	0	4.65735	6.59098	6.50382	6.24781
														37	2	Placebo	0	0	0	0	0	0	3.75831	7.67034	6.04624	6.30037
														38	2	Placebo	0	0	0	0	0	0	0	5.68831	6.13579	5.70101
														41	1	Placebo	0	0	0	0	0	0	4.34488	5.93002	5.02252	4.89757
														42	2	Placebo	0	0	0	Dead
														43	2	Placebo	0	0	0	0	0	0	4.8835	5.73808	5.35271	5.03706
														46	2	Placebo	0	0	0	0	0	0	3.9667	6.07333	5.53696	5.3356
														50	2	Placebo	0	0	Dead
																Placebo	0	0	0	0	0	0	4.66257	5.71391	5.45453	5.35101
																Median:	0	0	0	0	0	0	5.782	7.67034	7.29343	6.53186
																SD	0	0	0	0	0	0	1.7158	0.787569	0.701421	0.618282
																Max	0	0	0	0	0	0	0	3.87841	4.16391	3.72892

## Sheet: Figure S4
Figure S4A: Mycoplasma hyopneumoniae onset of immunity laboratory study data - antibody response											Figure S4B: Mycoplasma hyopneumoniae onset of immunity laboratory study data - lung scores
			Mhyo Serology (IDEXX)											Lung Lesion Scores (0 - 100)
	Pig ID	Treatment	0 WPV	0 WPC	4 WPC							Pig ID	Treatment	Operator 1 Percent Lung Score	Operator 2 Percent Lung Score	Lung Score Average of Operators 1 and 2
	126	Vaccinate	-0.014	0.781	1.753							126	Vaccinate	3.9	2.39	3.15
	130	Vaccinate	-0.044	0.352	1.638							130	Vaccinate	1.41	0.33	0.87
	131	Vaccinate	-0.005	0.628	1.892							131	Vaccinate	8.68	3.36	6.02
	132	Vaccinate	-0.041	1.253	1.989							132	Vaccinate	1.19	0.87	1.03
	137	Vaccinate	-0.038	0.433	1.728							137	Vaccinate	2.17	2.39	2.28
	139	Vaccinate	-0.041	0.442	1.479							139	Vaccinate	12.69	12.58	12.64
	142	Vaccinate	-0.042	0.411	1.73							142	Vaccinate	3.9	2.28	3.09
	145	Vaccinate	-0.031	0.433	1.708							145	Vaccinate	11.06	3.9	7.48
	150	Vaccinate	-0.056	0.238	1.337							150	Vaccinate	8.79	5.31	7.05
	151	Vaccinate	-0.045	0.067	1.836							151	Vaccinate	9.87	5.97	7.92
	153	Vaccinate	-0.068	0.862	1.888							153	Vaccinate	4.23	3.69	3.96
	154	Vaccinate	-0.059	0.675	1.254							154	Vaccinate	1.63	0.98	1.3
	159	Vaccinate	-0.037	0.566	1.128							159	Vaccinate	11.5	4.66	8.08
	161	Vaccinate	-0.031	0.742	1.951							161	Vaccinate	6.4	3.25	4.83
	162	Vaccinate	-0.04	1.595	2.002							162	Vaccinate	8.24	7.05	7.65
	167	Vaccinate	-0.028	0.269	1.631							167	Vaccinate	23.75	21.26	22.51
	170	Vaccinate	-0.034	0.394	1.47							170	Vaccinate	10.74	6.18	8.46
	172	Vaccinate	-0.034	1.098	2.411							172	Vaccinate	6.72	3.69	5.21
	174	Vaccinate	0.003	0.468	1.951							174	Vaccinate	19.31	12.91	16.11
	175	Vaccinate	-0.031	0.256	2.355							175	Vaccinate	14.88	10.95	12.92
	177	Vaccinate	-0.014	1.022	0.16							177	Vaccinate	9	4.77	6.89
	182	Vaccinate	-0.006	0.218	1.865							182	Vaccinate	15.62	15.4	15.51
	183	Vaccinate	-0.037	0.218	1.966							183	Vaccinate	18.33	10.95	14.64
	188	Vaccinate	-0.048	0.639	1.816							188	Vaccinate	13.56	6.83	10.2
	189	Vaccinate	-0.025	0.41	2.007							189	Vaccinate	7.38	5.97	6.67
	190	Vaccinate	-0.031	-	-							192	Vaccinate	17.03	11.71	14.37
	192	Vaccinate	-0.04	0.98	2.063							197	Vaccinate	11.28	6.4	8.84
	197	Vaccinate	-0.04	0.261	1.452							198	Vaccinate	22.99	17.46	20.23
	198	Vaccinate	-0.025	0.225	2.339							200	Vaccinate	25.38	18.44	21.91
	200	Vaccinate	-0.025	0.633	1.744							478	Vaccinate	28.85	23.97	26.41
	478	Vaccinate	-0.014	0.849	2.348							479	Vaccinate	28.31	18.98	23.64
	479	Vaccinate	-0.023	0.559	2.067							497	Vaccinate	4.56	2.06	3.31
	497	Vaccinate	-0.037	0.314	2.117							499	Vaccinate	7.48	3.8	5.64
	499	Vaccinate	-0.028	0.804	-							500	Vaccinate	32.1	30.8	31.45
	500	Vaccinate	-0.034	0.196	1.686								Avg.	12.14	8.57	10.36
		Average	-0.032	0.567	1.781								Std. Dev.	8.47	7.47	7.88
													Median	10.3	5.97	7.78
			Mhyo Serology (IDEXX)											Lung Lesion Scores (0 - 100)
	Pig ID	Treatment	0 WPV	0 WPC	4 WPC							Pig ID	Treatment	Operator 1 Percent Lung Score	Operator 2 Percent Lung Score	Lung Score Average of Operators 1 and 2
	127	Placebo	-0.036	-0.054	0.384							127	Placebo	8.35	8.45	8.4
	128	Placebo	-0.044	-0.061	0.488							128	Placebo	10.85	9.33	10.09
	133	Placebo	-0.036	-0.05	0.346							133	Placebo	11.17	13.34	12.26
	134	Placebo	-0.044	-0.05	0.391							134	Placebo	10.41	10.3	10.36
	136	Placebo	-0.041	-0.052	0.333							136	Placebo	10.95	11.5	11.23
	140	Placebo	-0.052	-	-							143	Placebo	19.52	22.56	21.04
	143	Placebo	-0.04	-0.056	0.537							144	Placebo	17.46	13.67	15.56
	144	Placebo	-0.042	-0.059	0.753							148	Placebo	21.48	14.32	17.9
	148	Placebo	-0.04	-0.059	0.413							149	Placebo	21.37	17.9	19.63
	149	Placebo	-0.059	0.024	0.58							152	Placebo	11.39	8.35	9.87
	152	Placebo	-0.034	-0.053	0.845							156	Placebo	25.81	21.91	23.86
	156	Placebo	-0.048	-0.051	0.69							157	Placebo	16.81	14.1	15.46
	157	Placebo	-0.045	0.02	0.355							158	Placebo	10.74	7.27	9
	158	Placebo	-0.034	-0.036	0.411							163	Placebo	7.16	5.31	6.24
	163	Placebo	-0.017	0.085	0.434							165	Placebo	7.27	7.05	7.16
	165	Placebo	-0.042	-0.027	0.501							166	Placebo	12.15	9.65	10.9
	166	Placebo	-0.031	0.011	0.685							168	Placebo	25.49	15.62	20.55
	168	Placebo	-0.011	-0.058	0.6							169	Placebo	15.51	12.26	13.88
	169	Placebo	-0.034	-0.056	0.301							171	Placebo	41.54	41.32	41.43
	171	Placebo	-0.023	-0.053	0.198							178	Placebo	28.52	20.72	24.62
	178	Placebo	-0.023	-0.051	1.081							179	Placebo	44.25	39.8	42.03
	179	Placebo	-0.04	-0.049	0.846							181	Placebo	23.21	16.38	19.79
	181	Placebo	-0.023	-0.06	0.544							184	Placebo	19.41	15.18	17.3
	184	Placebo	0.014	-0.024	0.524							185	Placebo	17.9	17.35	17.62
	185	Placebo	0.008	-0.024	0.458							186	Placebo	18.33	15.4	16.87
	186	Placebo	-0.031	-0.045	0.155							191	Placebo	27.33	18.55	22.94
	191	Placebo	-0.042	-0.056	0.82							193	Placebo	15.29	11.5	13.39
	193	Placebo	-0.014	-0.031	0.31							199	Placebo	27.44	23.21	25.33
	199	Placebo	-0.011	-0.051	0.537							476	Placebo	29.93	23.43	26.68
	476	Placebo	-0.042	-0.04	0.631							477	Placebo	35.79	26.36	31.07
	477	Placebo	-0.02	-0.06	0.87							480	Placebo	11.06	9.22	10.14
	480	Placebo	-0.045	-0.029	0.418							494	Placebo	11.06	8.35	9.71
	494	Placebo	-0.042	-0.06	0.152							495	Placebo	11.5	9.11	10.3
	495	Placebo	-0.017	-0.062	0.5							496	Placebo	15.84	12.8	14.32
	496	Placebo	-0.023	-0.065	0.34								Avg.	18.89	15.63	17.26
		Average	-0.032	-0.039	0.513								Std. Dev.	9.46	8.29	8.76
													Median	17.14	13.88	15.51

## Sheet: Figure S5
Figure S5A: Mycoplasma hyopneumoniae duration of immunity laboratory study data - antibody response											Figure S5B: Mycoplasma hyopneumoniae duration of immunity laboratory study data - lung scores
		Mhyo Serology (IDEXX)											Lung Lesion Scores (0 - 100)
Pig ID	Treatment	0 WPV	4 WPV	8 WPV	0 WPC	4 WPC					Pig ID	Treatment	Operator 1 Percent Lung Score	Operator 2 Percent Lung Score	Lung Score Average of Operators 1 and 2
340	Vaccinate	79.716	37.84	57.918	59.984	3.279					340	Vaccinate	7.27	6.62	6.94
342	Vaccinate	82.587	10.295	29.002	40.873	3.064					342	Vaccinate	11.71	13.02	12.36
345	Vaccinate	75.994	43.357	61.427	64.775	3.266					345	Vaccinate	13.45	12.04	12.74
346	Vaccinate	76.309	20.047	21.665	28.854	3.806					346	Vaccinate	6.72	8.03	7.38
347	Vaccinate	80.883	25.136	49.71	51.954	3.877					347	Vaccinate	8.35	6.29	7.32
349	Vaccinate	78.107	10.218	14.907	14.454	3.207					349	Vaccinate	2.17	1.41	1.79
350	Vaccinate	82.366	39.083	57.947	60.332	5.17					350	Vaccinate	1.3	2.06	1.68
354	Vaccinate	83.186	24.359	46.926	59.77	3.59					354	Vaccinate	18.66	16.49	17.57
355	Vaccinate	81.356	24.009	37.239	42.398	2.824					355	Vaccinate	26.46	25.49	25.98
357	Vaccinate	79.211	42.89	55.336	65.605	3.112					357	Vaccinate	7.59	8.57	8.08
361	Vaccinate	77.981	27.428	39.124	43.763	3.566					361	Vaccinate	6.83	8.13	7.48
363	Vaccinate	88.58	25.913	44.258	40.632	2.896					363	Vaccinate	29.28	31.02	30.15
366	Vaccinate	80.852	16.511	34.02	37.206	2.872					366	Vaccinate	1.19	0.65	0.92
367	Vaccinate	72.397	32.012	25.493	31.558	2.896					367	Vaccinate	6.4	5.21	5.8
371	Vaccinate	84.416	29.448	47.013	46.681	3.207					371	Vaccinate	2.39	3.36	2.87
372	Vaccinate	74.984	25.602	42.43	50.196	3.758					372	Vaccinate	2.17	2.28	2.22
373	Vaccinate	76.719	14.53	21.578	22.186	3.04					373	Vaccinate	2.17	1.41	1.79
375	Vaccinate	80.726	16.977	37.558	43.096	3.231					375	Vaccinate	3.58	2.82	3.2
376	Vaccinate	78.927	17.521	17.604	18.096	2.918					376	Vaccinate	3.58	3.58	3.58
377	Vaccinate	81.293	12.16	18.358	25.491	4.031					377	Vaccinate	0.65	1.63	1.14
380	Vaccinate	80.883	12.471	27.639	37.5	2.967					380	Vaccinate	15.62	15.18	15.4
381	Vaccinate	87.735	21.196	42.634	47.186	3.066					381	Vaccinate	0.65	0.76	0.7
386	Vaccinate	86.683	27.751	33.969	43.619	4.698					386	Vaccinate	2.71	2.17	2.44
387	Vaccinate	87.071	33.933	46.688	55.596	6.133					387	Vaccinate	2.39	3.15	2.77
392	Vaccinate	90.642	36.073	61.155	60.798	3.907					392	Vaccinate	0.76	1.52	1.14
393	Vaccinate	91.058	27.242	37.891	43.652	3.907					393	Vaccinate	1.52	1.74	1.63
396	Vaccinate	91.113	25.713	37.44	42.965	3.536					396	Vaccinate	9.98	9.54	9.76
398	Vaccinate	86.102	36.719	55.67	53.959	5.069					398	Vaccinate	18.22	18.33	18.28
399	Vaccinate	77.326	19.192	-	14.136	2.918					399	Vaccinate	1.52	0	0.76
401	Vaccinate	86.6	32.711	45.628	45.452	4.55					401	Vaccinate	9.87	10.95	10.41
403	Vaccinate	88.372	27.853	43.243	43.586	3.338					403	Vaccinate	19.09	17.46	18.28
404	Vaccinate	84.994	39.98	45.231	54.679	3.718					404	Vaccinate	6.18	6.4	6.29
409	Vaccinate	84.773	32.846	37.043	45.615	3.648					409	Vaccinate	11.5	8.35	9.92
	Average	82.4225	26.3338	39.8045	43.5348	3.60803						Average	7.94	7.75	7.84
												Std. Dev.	7.57	7.49	7.51
												Median	6.4	6.29	6.29
		Mhyo Serology (IDEXX)											Lung Lesion Scores (0 - 100)
Pig ID	Treatment	0 WPV	4 WPV	8 WPV	0 WPC	4 WPC					Pig ID	Treatment	Operator 1 Percent Lung Score	Operator 2 Percent Lung Score	Lung Score Average of Operators 1 and 2
1264	Vaccinate	84.227	38.279	41.016	48.13	5.171					1264	Vaccinate	40.46	39.37	39.91
1266	Vaccinate	81.685	46.239	43.81	63.683	3.511					1266	Vaccinate	20.07	17.35	18.71
1269	Vaccinate	80.967	37.125	9.465	20.113	3.239					1269	Vaccinate	2.39	1.52	1.95
1272	Vaccinate	84.006	45.27	30.889	37.337	2.912					1272	Vaccinate	18.55	13.67	16.11
1275	Vaccinate	85.525	73.581	72.476	87.195	13.963					1275	Vaccinate	34.71	34.06	34.38
1276	Vaccinate	84.862	31.841	29.988	52.861	2.695					1276	Vaccinate	17.79	16.49	17.14
1278	Vaccinate	83.619	33.549	40.415	44.561	2.776					1278	Vaccinate	30.37	36.01	33.19
1291	Vaccinate	86.492	23.558	7.242	9.943	3.729					1291	Vaccinate	7.59	9.76	8.68
1294	Vaccinate	90.718	30.618	28.365	32.38	2.831					1294	Vaccinate	2.71	1.84	2.28
1295	Vaccinate	83.066	38.648	32.031	23.003	3.674					1295	Vaccinate	2.6	2.06	2.33
1297	Vaccinate	95.552	41.001	45.132	26.827	2.912					1297	Vaccinate	3.36	0.43	1.9
1301	Vaccinate	92.806	12.275	3.606	3.768	3.157					1301	Vaccinate	8.03	14.97	11.5
1302	Vaccinate	86.683	23.443	14.093	20.765	2.776					1302	Vaccinate	28.52	32.43	30.48
1307	Vaccinate	89.868	36.894	40.294	32.323	2.749					1307	Vaccinate	5.31	4.77	5.04
1313	Vaccinate	92.779	24.066	35.427	29.802	3.457					1313	Vaccinate	11.06	11.17	11.12
1316	Vaccinate	93.383	32.429	36.989	33.654	2.967					1316	Vaccinate	23.86	22.45	23.16
1317	Vaccinate	90.582	49.34	55.859	47.762	3.402					1317	Vaccinate	15.29	16.81	16.05
1320	Vaccinate	93.273	41.392	58.531	57.479	3.974					1320	Vaccinate	32.43	30.59	31.51
1321	Vaccinate	90.033	22.877	34.005	14.917	3.811					1321	Vaccinate	11.39	7.38	9.38
1330	Vaccinate	88.029	9.198	15.314	12.893	3.593					1330	Vaccinate	3.36	3.25	3.31
1333	Vaccinate	92.312	37.055	34.686	33.085	32.852					1333	Vaccinate	8.89	7.16	8.03
1334	Vaccinate	94.014	53.443	74.496	52.291	4.587					1334	Vaccinate	3.58	4.34	3.96
1336	Vaccinate	83.635	28.514	25.148	13.266	3.016					1336	Vaccinate	39.59	34.6	37.09
1337	Vaccinate	84.761	44.835	71.06	49.441	3.877					1337	Vaccinate	18.98	17.9	18.44
1344	Vaccinate	92.641	14.929	15.107	22.509	2.788					1344	Vaccinate	5.86	6.51	6.18
1347	Vaccinate	88.605	23.42	50.533	24.587	9.605					1347	Vaccinate	0	0	0
1349	Vaccinate	82.4	23.019	63.27	47.23	4.688					1349	Vaccinate	2.06	3.04	2.55
1352	Vaccinate	89.649	7.005	10.338	7.379	3.548					1352	Vaccinate	9.76	10.41	10.09
1354	Vaccinate	83.718	29.41	18.098	26.958	3.016					1354	Vaccinate	15.08	13.67	14.37
1356	Vaccinate	80.728	29.198	54.858	33.99	2.509					1356	Vaccinate	8.46	7.7	8.08
1357	Vaccinate	86.322	42.783	61.937	53.809	2.813					1357	Vaccinate	22.56	18.22	20.39
1365	Vaccinate	91.113	40.613	57.938	56.42	3.066					1365	Vaccinate	31.13	29.28	30.21
	Average	87.7517	33.3077	37.888	35.0113	4.802						Average	15.18	14.66	14.92
												Std. Dev.	12.04	11.89	11.9
												Median	11.23	12.42	11.31
		Mhyo Serology (IDEXX)
Pig ID	Treatment	0 DPV	4 WPV	8 WPV	0 DPC	4 WPC					Pig ID	Treatment	Operator 1 Percent Lung Score	Operator 2 Percent Lung Score	Lung Score Average of Operators 1 and 2
339	Placebo	86.341	72.805	81.381	71.199	26.735					339	Placebo	6.07	6.72	6.4
341	Placebo	74.732	70.28	82.802	91.461	29.488					341	Placebo	8.57	7.92	8.24
343	Placebo	73.155	78.594	79.437	86.376	20.105					343	Placebo	21.8	16.92	19.36
344	Placebo	79.937	85.392	79.901	86.001	31.953					344	Placebo	8.79	7.92	8.35
348	Placebo	83.091	77.04	83.701	84.261	21.613					348	Placebo	22.13	22.99	22.56
353	Placebo	75.962	77.312	85.992	87.313	34.299					353	Placebo	9.44	7.81	8.62
356	Placebo	85.678	74.67	83.672	80.3	17.233					356	Placebo	17.35	17.68	17.52
358	Placebo	76.151	73.582	82.454	80.166	16.635					358	Placebo	17.46	18.66	18.06
359	Placebo	83.249	74.476	87.181	74.251	17.257					359	Placebo	6.18	6.4	6.29
360	Placebo	79.685	84.11	86.804	78.132	26.687					360	Placebo	10.85	7.7	9.27
362	Placebo	84.259	86.402	89.646	86.884	29.727					362	Placebo	17.68	16.05	16.87
364	Placebo	81.356	87.49	90.545	73.394	41.336					364	Placebo	21.58	23.21	22.4
365	Placebo	79.085	78.866	85.557	75.91	27.549					365	Placebo	10.2	11.06	10.63
368	Placebo	73.155	77.622	80.655	70.236	23.528					368	Placebo	12.58	15.08	13.83
369	Placebo	71.514	75.486	75.957	76.499	18.262					369	Placebo	22.45	21.15	21.8
370	Placebo	74.29	91.259	82.802	79.925	12.901					370	Placebo	22.78	22.56	22.67
379	Placebo	85.394	90.637	88.892	77.88	29.476					379	Placebo	23.97	27.33	25.65
382	Placebo	80.15	79.246	87.864	81.97	23.887					382	Placebo	10.74	9	9.87
383	Placebo	81.977	82.745	86.619	88.416	48.096					383	Placebo	5.53	4.77	5.15
384	Placebo	85.963	85.666	80.79	84.228	36.202					384	Placebo	12.8	12.04	12.42
385	Placebo	83.527	77.174	78.696	83.606	12.809					385	Placebo	23.32	23.32	23.32
388	Placebo	84.025	84.035	79.703	89.66	28.091					388	Placebo	9.98	9.11	9.54
389	Placebo	81.534	84.749	85.877	85.897	14.416					389	Placebo	7.81	8.13	7.97
391	Placebo	87.071	80.944	81.002	80.923	32.517					391	Placebo	12.26	15.84	14.05
394	Placebo	96.318	82.303	87.493	85.504	26.409					394	Placebo	2.6	3.15	2.87
395	Placebo	88.787	75.272	92.872	77.618	18.472					395	Placebo	4.56	4.77	4.66
397	Placebo	96.152	86.923	92.13	92.801	45.326					397	Placebo	9.54	7.59	8.57
400	Placebo	87.071	85.258	85.162	86.944	53.066					400	Placebo	9.22	15.18	12.2
402	Placebo	91.667	87.296	90.329	80.072	27.819					402	Placebo	20.17	28.74	24.46
405	Placebo	92.857	79.552	83.042	97.579	13.655					405	Placebo	10.95	9.54	10.25
406	Placebo	87.569	80.842	92.899	83.344	16.147					406	Placebo	12.58	12.36	12.47
407	Placebo	80.399	85.258	91.203	82.69	10.91					407	Placebo	8.57	12.8	10.68
408	Placebo	89.535	89.3	81.081	79.876	14.524					408	Placebo	28.63	30.59	29.61
410	Placebo	81.423	81.352	87.785	81.774	10.598					410	Placebo	16.05	14.97	15.51
413	Placebo	81.118	86.413	-	90.085	34.718					413	Placebo	9.76	9.54	9.65
	Average	82.9765	81.4386	85.0566	82.6621	25.4985						Average	13.57	13.96	13.77
												Std. Dev.	6.54	7.24	6.88
												Median	10.95	12.36	12.2
		Mhyo Serology (IDEXX)
Pig ID	Treatment	0 DPV	4 WPV	8 WPV	0 DPC	4 WPC					Pig ID	Treatment	Operator 1 Percent Lung Score	Operator 2 Percent Lung Score	Lung Score Average of Operators 1 and 2
1265	Placebo	81.878	86.871	82.212	83.626	22.156					1265	Placebo	5.31	4.01	4.66
1268	Placebo	78.425	84.633	77.734	80.708	3.239					1268	Placebo	34.16	35.25	34.71
1271	Placebo	80.884	83.18	71.695	77.139	27.872					1271	Placebo	15.18	17.14	16.16
1273	Placebo	87.597	87.148	79.688	74.816	15.542					1273	Placebo	35.57	32.21	33.89
1279	Placebo	86.851	83.341	80.409	92.125	36.717					1279	Placebo	36.88	31.89	34.38
1281	Placebo	88.287	83.664	79.477	87.365	31.301					1281	Placebo	43.17	53.25	48.21
1282	Placebo	86.298	87.587	82.903	85.552	16.549					1282	Placebo	30.37	35.14	32.75
1292	Placebo	84.972	86.641	70.0721	80	27.599					1292	Placebo	11.93	14.97	13.45
1293	Placebo	82.707	87.494	72.386	80.85	40.61					1293	Placebo	1.19	1.3	1.25
1296	Placebo	84.724	85.764	71.544	84.079	23.68					1296	Placebo	43.82	45.66	44.74
1298	Placebo	89.539	89.686	83.924	85.042	22.128					1298	Placebo	27.44	28.74	28.09
1304	Placebo	92.477	95.57	80.529	83.286	11.486					1304	Placebo	35.57	36.33	35.95
1305	Placebo	89.292	85.948	80.98	74.306	44.584					1305	Placebo	17.57	15.73	16.65
1306	Placebo	85.53	79.788	84.435	72.975	34.731					1306	Placebo	57.27	59.44	58.35
1308	Placebo	83.086	86.341	89.754	79.688	36.69					1308	Placebo	26.68	27.22	26.95
1309	Placebo	95.744	84.656	91.647	90.425	28.008					1309	Placebo	36.88	42.95	39.91
1314	Placebo	94.893	88.579	74.97	82.323	20.495					1314	Placebo	37.31	40.56	38.94
1315	Placebo	93.74	87.736	83.804	84.023	28.96					1315	Placebo	21.48	25.49	23.48
1318	Placebo	91.214	90.189	81.55	83.881	35.52					1318	Placebo	33.62	31.02	32.32
1319	Placebo	88.193	86.934	96.364	93.399	20.768					1319	Placebo	34.71	31.13	32.92
1332	Placebo	91.076	82.618	89.011	78.796	21.04					1332	Placebo	11.82	16.59	14.21
1335	Placebo	81.933	86.698	98.164	84.23	24.709					1335	Placebo	17.57	16.16	16.87
1338	Placebo	87.04	85.472	91.055	84.39	19.285					1338	Placebo	45.12	47.18	46.15
1339	Placebo	84.981	85.778	103.377	75.786	22.909					1339	Placebo	26.9	36.88	31.89
1343	Placebo	88.029	85.943	107.405	78.849	37.202					1343	Placebo	13.56	13.67	13.61
1345	Placebo	96.568	81.156	101.6	82.579	18.474					1345	Placebo	13.56	15.73	14.64
1346	Placebo	82.153	89.505	90.521	76.851	25.139					1346	Placebo	27.44	25.05	26.25
1351	Placebo	85.365	95.519	100.118	78.636	18.322					1351	Placebo	57.38	72.23	64.8
1353	Placebo	92.559	86.085	104.177	75.573	3.396					1353	Placebo	6.18	4.77	5.48
1358	Placebo	84.904	79.623	76.61	71.497	26.026					1358	Placebo	18.44	20.61	19.52
1359	Placebo	89.882	83.656	93.483	73.708	15.256					1359	Placebo	49.78	51.63	50.7
1360	Placebo	86.028	85.542	92.417	67.208	28.485					1360	Placebo	24.73	24.08	24.4
1361	Placebo	87.42	87.123	101.955	75.759	35.479					1361	Placebo	29.72	32.65	31.18
1362	Placebo	80.969	91.108	85.989	68.833	17.917					1362	Placebo	54.34	56.51	55.42
	Average	87.2129	86.3993	86.8223	80.2442	24.7728						Average	28.9	30.68	29.79
												Std. Dev.	14.87	16.58	15.61
												Median	28.58	31.07	31.54

## Sheet: Figure S6
Figure S6A: Lawsonia intracellularis onset of immunity laboratory study data - antibody response											Figure S6B: Lawsonia intracellularis onset of immunity laboratory study data - gross ileum scores											Figure S6C: Lawsonia intracellularis onset of immunity laboratory study data - histopathological lesion scores											Figure S6D: Lawsonia intracellularis onset of immunity laboratory study data - bacterial load in ileo-cecal junction
		Lawsonia antibody titer by IPMA											Gross Lesion Scores (0 - 4)											Histo Scores (0 - 2)											Lawsonia qPCR
Pig ID	Treatment	0 WDPV	3 WPV	0 WPC	3 WPC	8 WPC					Pig ID	Treatment	Scorer 1	Scorer 2								Pig ID	Treatment	Score									Pig ID	Treatment	log10 copies/mL
512	Vaccine	< 30	1920	240	< 30	-					512	Vaccine	0	0								512	Vaccine	1									512	Vaccinate	8
514	Vaccine	< 30	60	120	120	-					514	Vaccine	1	1								514	Vaccine	0									514	Vaccinate	0
515	Vaccine	< 30	30	60	-	120					521	Vaccine	0	0								521	Vaccine	0									521	Vaccinate	5.6
519	Vaccine	< 30	30	60	-	240					524	Vaccine	1	1								524	Vaccine	0									524	Vaccinate	0
521	Vaccine	< 30	< 30	< 30	120	-					528	Vaccine	0	0								528	Vaccine	1									528	Vaccinate	5
523	Vaccine	< 30	60	< 30	-	60					534	Vaccine	0	0								534	Vaccine	1									534	Vaccinate	4.2
524	Vaccine	< 30	60	60	240	-					535	Vaccine	0	0								535	Vaccine	0									535	Vaccinate	3.2
528	Vaccine	< 30	240	60	120	-					538	Vaccine	0	0								538	Vaccine	0									538	Vaccinate	4.4
531	Vaccine	< 30	120	120	-	480					541	Vaccine	0	0								541	Vaccine	0									541	Vaccinate	3.4
534	Vaccine	< 30	60	30	120	-					542	Vaccine	0	0								542	Vaccine	0									542	Vaccinate	0
535	Vaccine	< 30	60	60	240	-					544	Vaccine	0	0								544	Vaccine	0									544	Vaccinate	4.8
538	Vaccine	< 30	60	30	960	-					548	Vaccine	0	0								548	Vaccine	0									548	Vaccinate	3.6
541	Vaccine	< 30	30	< 30	240	-					550	Vaccine	0	0								550	Vaccine	1									550	Vaccinate	5
542	Vaccine	< 30	240	120	120	-					553	Vaccine	0	0								553	Vaccine	1									553	Vaccinate	4
543	Vaccine	< 30	120	60	-	60					556	Vaccine	1	1								556	Vaccine	2									556	Vaccinate	5.8
544	Vaccine	< 30	30	60	120	-					557	Vaccine	0	0								557	Vaccine	0									557	Vaccinate	3.4
547	Vaccine	60	60	60	-	60					560	Vaccine	2	2								560	Vaccine	1									560	Vaccinate	6
548	Vaccine	< 30	60	30	240	-					564	Vaccine	1	1								564	Vaccine	0									564	Vaccinate	2.5
550	Vaccine	< 30	60	30	120	-					572	Vaccine	4	4								572	Vaccine	2									572	Vaccinate	6.6
552	Vaccine	< 30	240	120	-	60					574	Vaccine	4	4								574	Vaccine	2									574	Vaccinate	7.7
553	Vaccine	< 30	480	240	240	-					577	Vaccine	0	0								577	Vaccine	0									577	Vaccinate	3.8
556	Vaccine	< 30	240	60	960	-					581	Vaccine	3	3								581	Vaccine	2									581	Vaccinate	8.6
557	Vaccine	< 30	60	30	240	-					582	Vaccine	0	0								582	Vaccine	1									582	Vaccinate	7.2
560	Vaccine	< 30	120	60	480	-					583	Vaccine	3	3								583	Vaccine	0									583	Vaccinate	4.7
561	Vaccine	< 30	120	30	-	480					594	Vaccine	0	0								594	Vaccine	0									594	Vaccinate	5.3
564	Vaccine	< 30	30	30	120	-					25	No Pigs	25	25								25	No Pigs	25									Median:		4.7
565	Vaccine	< 30	120	60	-	< 30						No Pigs Score >1	5	5									No Pigs Score >0	11
566	Vaccine	< 30	60	30	-	60						%Score >1	0.2	0.2									%Score >0	0.44											Lawsonia qPCR
571	Vaccine	< 30	30	30	-	Died																											Pig ID	Treatment	log10 copies/mL
572	Vaccine	< 30	< 30	< 30	960	-							Gross Lesion Scores (0 - 4)											Histo Scores (0 - 2)									513	Placebo	9.4
574	Vaccine	< 30	60	30	480	-					Pig ID	Treatment	Scorer 1	Scorer 2								Pig ID	Treatment	Score									518	Placebo	7.8
577	Vaccine	< 30	120	60	120	-					513	Placebo	4	4								513	Placebo	2									525	Placebo	8.2
578	Vaccine	< 30	< 30	< 30	-	< 30					518	Placebo	3	3								518	Placebo	2									526	Placebo	2.5
579	Vaccine	< 30	60	60	-	960					525	Placebo	4	4								525	Placebo	2									527	Placebo	2.6
581	Vaccine	< 30	60	30	120	-					526	Placebo	0	0								526	Placebo	0									529	Placebo	8.4
582	Vaccine	< 30	60	< 30	30	-					527	Placebo	0	0								527	Placebo	0									533	Placebo	7.7
583	Vaccine	< 30	120	60	960	-					529	Placebo	3	3								529	Placebo	2									536	Placebo	8.1
592	Vaccine	< 30	< 30	< 30	-	< 30					533	Placebo	2	2								533	Placebo	2									537	Placebo	8
593	Vaccine	< 30	60	< 30	Died	Died					536	Placebo	4	4								536	Placebo	2									539	Placebo	6.3
594	Vaccine	< 30	240	120	120	-					537	Placebo	4	4								537	Placebo	2									540	Placebo	7.8
	Median	< 30	60	60	120	60					539	Placebo	1	1								539	Placebo	1									551	Placebo	6.3
											540	Placebo	4	4								540	Placebo	2									554	Placebo	7.9
Pig ID	Treatment	0 WDPV	3 WPV	0 WPC	3 WPC	8 WPC					551	Placebo	2	2								551	Placebo	1									555	Placebo	4.1
511	Placebo	< 30	-	-	-	-					554	Placebo	4	4								554	Placebo	2									559	Placebo	7
513	Placebo	< 30	< 30	< 30	240	-					555	Placebo	1	0								555	Placebo	0									567	Placebo	7.5
517	Placebo	< 30	< 30	< 30	-	60					559	Placebo	2	2								559	Placebo	2									568	Placebo	8.8
518	Placebo	< 30	< 30	< 30	240	-					567	Placebo	4	4								567	Placebo	2									569	Placebo	6.6
520	Placebo	< 30	< 30	< 30	-	30					568	Placebo	2	2								568	Placebo	2									573	Placebo	8.4
522	Placebo	< 30	< 30	< 30	-	60					569	Placebo	2	2								569	Placebo	1									576	Placebo	2.6
525	Placebo	< 30	< 30	< 30	120	-					573	Placebo	3	3								573	Placebo	2									580	Placebo	8.7
526	Placebo	< 30	< 30	< 30	< 30	-					576	Placebo	1	0								576	Placebo	0									586	Placebo	8.6
527	Placebo	< 30	< 30	< 30	120	-					580	Placebo	3	3								580	Placebo	2									587	Placebo	8.6
529	Placebo	< 30	< 30	< 30	240	-					586	Placebo	3	3								586	Placebo	2									588	Placebo	7.8
532	Placebo	< 30	< 30	< 30	-	< 30					587	Placebo	4	4								587	Placebo	2									591	Placebo	7
533	Placebo	< 30	< 30	< 30	< 30	-					588	Placebo	3	4								588	Placebo	2									Median:		7.8
536	Placebo	< 30	< 30	< 30	120	-					591	Placebo	1	1								591	Placebo	2
537	Placebo	< 30	< 30	< 30	240	-					25	No Pigs	25	25								25	No Pigs	25
539	Placebo	< 30	< 30	< 30	120	-						No Pigs Score >1	19	19									No Pigs Score >0	21
540	Placebo	< 30	< 30	< 30	240	-						%Score >1	0.76	0.76									%Score >0	0.84
545	Placebo	30	< 30	< 30	-	30
546	Placebo	< 30	30	< 30	-	60
549	Placebo	< 30	< 30	< 30	-	120
551	Placebo	< 30	< 30	< 30	120	-
554	Placebo	< 30	< 30	< 30	120	-
555	Placebo	< 30	< 30	< 30	240	-
558	Placebo	< 30	< 30	< 30	-	1920
559	Placebo	< 30	< 30	< 30	120	-
562	Placebo	< 30	< 30	< 30	-	Died
567	Placebo	< 30	< 30	< 30	240	-
568	Placebo	< 30	< 30	< 30	120	-
569	Placebo	< 30	< 30	< 30	120	-
570	Placebo	< 30	< 30	< 30	-	Died
573	Placebo	< 30	< 30	< 30	120	-
576	Placebo	< 30	< 30	< 30	120	-
580	Placebo	< 30	< 30	< 30	< 30	-
584	Placebo	< 30	< 30	< 30	-	60
585	Placebo	< 30	< 30	< 30	-	240
586	Placebo	< 30	< 30	< 30	120	-
587	Placebo	< 30	< 30	< 30	240	-
588	Placebo	< 30	< 30	< 30	< 30	-
589	Placebo	< 30	< 30	< 30	-	Died
590	Placebo	< 30	< 30	< 30	-	240
591	Placebo	< 30	< 30	< 30	60	-
	Median	< 30	< 30	< 30	120	60

## Sheet: Figure S7
Figure S7A: Lawsonia intracellularis duration of immunity laboratory study data - antibody response											Figure S7B: Lawsonia intracellularis duration of immunity laboratory study data - gross ileum scores											Figure S7C: Lawsonia intracellularis duration of immunity laboratory study data - histopathological lesion scores											Figure S7D: Lawsonia intracellularis duration of immunity laboratory study data - bacterial load in ileo-cecal junction
		Lawsonia antibody titer by IPMA											Gross Lesion Scores (0 - 4)											Histo Scores (0 - 2)											Lawsonia qPCR
Pig ID	Treatment	0 WPV	4 WPV	8 WPV	12 WPV	16 WPV	0 WPC	3 WPC	7 WPC		Pig ID	Treatment	Scorer 1	Scorer 2								Pig ID	Treatment	Score									Pig ID	Treatment	Ct value
1407	Vaccine	< 40	1920	640	1280	640	640	-	> 5120		1413	Vaccine	0	1								1413	Vaccine	0									1413	Vaccine	20.5
1413	Vaccine	< 40	1280	640	320	160	320	2560	-		1414	Vaccine	1	1								1414	Vaccine	0									1414	Vaccine	30.1
1414	Vaccine	< 40	1280	480	320	240	160	> 5120	-		1415	Vaccine	2	2								1415	Vaccine	1									1415	Vaccine	17.6
1415	Vaccine	40	160	80	80	60	120	640	-		1419	Vaccine	0	0								1419	Vaccine	0									1419	Vaccine	28.6
1418	Vaccine	< 40	240	160	160	80	40	-	2560		1423	Vaccine	2	2								1423	Vaccine	2									1423	Vaccine	27.1
1419	Vaccine	< 40	640	320	640	160	80	2560	-		1430	Vaccine	2	2								1430	Vaccine	1									1430	Vaccine	18.8
1423	Vaccine	< 40	320	160	320	160	160	> 5120	-		1431	Vaccine	2	2								1431	Vaccine	0									1431	Vaccine	28.5
1428	Vaccine	< 40	320	320	320	240	160	-	> 5120		1436	Vaccine	2	2								1436	Vaccine	2									1436	Vaccine	26.2
1429	Vaccine	< 40	320	240	320	320	240	-	> 5120		1437	Vaccine	1	1								1437	Vaccine	0									1437	Vaccine	28.7
1430	Vaccine	< 40	640	320	240	160	160	> 5120	-		1443	Vaccine	4	4								1443	Vaccine	2									1443	Vaccine	16.7
1431	Vaccine	< 40	320	240	320	160	120	> 5120	-		1444	Vaccine	1	1								1444	Vaccine	0									1444	Vaccine	20.7
1432	Vaccine	40	640	640	640	480	320	-	2560		1447	Vaccine	1	1								1447	Vaccine	0									1447	Vaccine	26.7
1436	Vaccine	< 40	320	160	320	160	80	> 5120	-		1451	Vaccine	1	1								1451	Vaccine	0									1451	Vaccine	22.1
1437	Vaccine	< 40	2560	1280	960	480	320	> 5120	-		1454	Vaccine	0	0								1454	Vaccine	0									1454	Vaccine	27.9
1439	Vaccine	< 40	640	320	320	160	80	-	> 5120		1455	Vaccine	2	2								1455	Vaccine	2									1455	Vaccine	16.5
1442	Vaccine	< 40	1280	640	320	240	120	-	1280		1459	Vaccine	3	3								1459	Vaccine	2									1459	Vaccine	25.2
1443	Vaccine	< 40	2560	960	320	160	80	> 5120	-		1465	Vaccine	1	1								1465	Vaccine	1									1465	Vaccine	14.1
1444	Vaccine	< 40	640	320	320	240	80	> 5120	-		1468	Vaccine	2	2								1468	Vaccine	0									1468	Vaccine	31.7
1447	Vaccine	80	320	160	160	320	160	2560	-		1470	Vaccine	0	1								1470	Vaccine	0									1470	Vaccine	21.3
1450	Vaccine	< 40	640	640	320	160	160	-	> 5120		1474	Vaccine	0	0								1474	Vaccine	0									1474	Vaccine	22.2
1451	Vaccine	< 40	2560	1280	640	320	160	> 5120	-		1478	Vaccine	2	2								1478	Vaccine	0									1478	Vaccine	10.4
1454	Vaccine	< 40	640	240	320	320	240	2560	-		1483	Vaccine	0	1								1483	Vaccine	0									1483	Vaccine	11.3
1455	Vaccine	< 40	> 5120	1920	1920	1280	480	> 5120	-		1485	Vaccine	0	0								1485	Vaccine	0									1485	Vaccine	30.2
1458	Vaccine	< 40	1280	480	480	320	160	-	2560		1487	Vaccine	2	2								1487	Vaccine	0									1487	Vaccine	30.2
1459	Vaccine	< 40	640	320	320	320	160	> 5120	-		1492	Vaccine	2	2								1492	Vaccine	2									1492	Vaccine	16.2
1461	Vaccine	< 40	480	160	320	320	120	-	960		1496	Vaccine	2	2								1496	Vaccine	2									1496	Vaccine	15.1
1464	Vaccine	< 40	1280	480	640	640	320	-	> 5120		1503	Vaccine	1	0								1503	Vaccine	2									1503	Vaccine	16.8
1465	Vaccine	< 40	1280	640	640	320	240	2560	-		1506	Vaccine	0	1								1506	Vaccine	2									1506	Vaccine	24.8
1467	Vaccine	< 40	640	320	640	320	160	-	> 5120		1507	Vaccine	0	1								1507	Vaccine	0									1507	Vaccine	22.3
1468	Vaccine	< 40	> 5120	1920	1280	640	320	1280	-		1510	Vaccine	1	1								1510	Vaccine	0									1510	Vaccine	28.7
1470	Vaccine	< 40	1280	640	640	480	240	2560	-		30	No Pigs	30	30								30	No Pigs	30									Median:		22.3
1474	Vaccine	< 40	160	80	160	80	40	1280	-			No Pigs Score >1	13	13									No Pigs Score >0	12
1477	Vaccine	< 40	640	320	320	240	120	-	640			%Score >1	0.433333	0.433333									%Score >0	0.4											Lawsonia qPCR
1478	Vaccine	< 40	160	60	80	40	40	2560	-																								Pig ID	Treatment	Ct value
1481	Vaccine	40	2560	1280	640	320	160	-	2560				Gross Lesion Scores (0 - 4)											Histo Scores (0 - 2)									1408	Placebo	9.2
1483	Vaccine	40	2560	1280	960	480	240	> 5120	-		Pig ID	Treatment	Scorer 1	Scorer 2								Pig ID	Treatment	Score									1409	Placebo	15.5
1485	Vaccine	< 40	320	320	320	160	80	1280	-		1408	Placebo	4	4								1408	Placebo	2									1412	Placebo	18.3
1487	Vaccine	< 40	160	80	160	80	40	> 5120	-		1409	Placebo	2	2								1409	Placebo	1									1420	Placebo	22.1
1489	Vaccine	< 40	1280	480	640	320	160	-	2560		1412	Placebo	4	4								1412	Placebo	2									1421	Placebo	7.4
1490	Vaccine	40	1280	320	320	160	80	-	> 5120		1420	Placebo	3	3								1420	Placebo	2									1424	Placebo	15.2
1491	Vaccine	< 40	960	320	640	320	240	-	> 5120		1421	Placebo	2	2								1421	Placebo	2									1427	Placebo	28.7
1492	Vaccine	80	1280	640	640	480	160	3840	-		1424	Placebo	3	3								1424	Placebo	2									1433	Placebo	14.2
1496	Vaccine	< 40	320	240	320	160	80	> 5120	-		1427	Placebo	1	1								1427	Placebo	0									1435	Placebo	19.6
1502	Vaccine	< 40	640	320	320	160	80	-	1280		1433	Placebo	3	3								1433	Placebo	2									1441	Placebo	23
1503	Vaccine	< 40	160	80	160	80	60	> 5120	-		1435	Placebo	2	2								1435	Placebo	1									1446	Placebo	15.9
1504	Vaccine	< 40	640	480	640	320	160	-	> 5120		1441	Placebo	3	3								1441	Placebo	2									1448	Placebo	16.4
1506	Vaccine	< 40	1280	640	640	320	320	2560	-		1446	Placebo	2	2								1446	Placebo	1									1449	Placebo	13.2
1507	Vaccine	< 40	320	320	240	160	240	> 5120	-		1448	Placebo	1	1								1448	Placebo	0									1453	Placebo	14
1508	Vaccine	< 40	640	480	320	160	80	-	960		1449	Placebo	3	3								1449	Placebo	2									1456	Placebo	16.3
1510	Vaccine	< 40	320	320	320	240	120	> 5120	-		1453	Placebo	4	4								1453	Placebo	2									1460	Placebo	24.2
Median Titer:		< 40	640	320	320	240	160	> 5120	3841		1456	Placebo	3	3								1456	Placebo	2									1469	Placebo	20.2
											1460	Placebo	4	4								1460	Placebo	2									1475	Placebo	15.9
		Lawsonia antibody titer by IPMA									1469	Placebo	2	1								1469	Placebo	2									1479	Placebo	13.2
Pig ID	Treatment	0 WPV	4 WPV	8 WPV	12 WPV	16 WPV	0 WPC	3 WPC	7 WPC		1475	Placebo	1	1								1475	Placebo	1									1488	Placebo	14.8
1408	Placebo	< 40	< 40	< 40	< 40	< 40	< 40	2560	-		1479	Placebo	3	3								1479	Placebo	2									1493	Placebo	16.2
1409	Placebo	< 40	< 40	< 40	< 40	< 40	< 40	960	-		1488	Placebo	3	3								1488	Placebo	2									1495	Placebo	10.4
1410	Placebo	< 40	< 40	< 40	< 40	< 40	< 40	-	2560		1493	Placebo	2	2								1493	Placebo	2									1498	Placebo	11.2
1412	Placebo	< 40	< 40	< 40	< 40	< 40	< 40	> 5120	-		1495	Placebo	1	1								1495	Placebo	2									1500	Placebo	23.4
1416	Placebo	< 40	< 40	< 40	< 40	< 40	< 40	-	160		1498	Placebo	4	4								1498	Placebo	2									1505	Placebo	9.7
1417	Placebo	< 40	< 40	< 40	< 40	< 40	< 40	-	640		1500	Placebo	1	1								1500	Placebo	1									1511	Placebo	26
1420	Placebo	< 40	< 40	< 40	< 40	< 40	< 40	> 5120	-		1505	Placebo	4	4								1505	Placebo	2									Median:		15.9
1421	Placebo	< 40	< 40	< 40	< 40	< 40	< 40	640	-		1511	Placebo	3	3								1511	Placebo	1
1422	Placebo	< 40	< 40	< 40	< 40	< 40	< 40	-	640		26	No Pigs	26	26								26	No Pigs	26
1424	Placebo	< 40	< 40	< 40	< 40	< 40	< 40	> 5120	-			No Pigs Score >1	21	20									No Pigs Score >0	24
1425	Placebo	< 40	< 40	< 40	< 40	< 40	< 40	-	480			%Score >1	0.807692	0.769231									%Score >0	0.923077
1427	Placebo	< 40	< 40	< 40	< 40	< 40	< 40	1280	-
1433	Placebo	< 40	< 40	< 40	< 40	< 40	< 40	1280	-
1434	Placebo	40	< 40	< 40	< 40	< 40	< 40	-	320
1435	Placebo	< 40	< 40	< 40	< 40	< 40	< 40	1920	-
1438	Placebo	< 40	< 40	< 40	< 40	< 40	< 40	-	1280
1441	Placebo	< 40	< 40	< 40	< 40	< 40	< 40	3840	-
1445	Placebo	< 40	< 40	< 40	< 40	< 40	< 40	-	640
1446	Placebo	< 40	< 40	< 40	< 40	< 40	< 40	2560	-
1448	Placebo	< 40	< 40	< 40	< 40	< 40	< 40	320	-
1449	Placebo	< 40	< 40	< 40	< 40	< 40	< 40	640	-
1452	Placebo	< 40	< 40	< 40	< 40	< 40	< 40	-	> 5120
1453	Placebo	< 40	< 40	< 40	< 40	< 40	< 40	> 5120	-
1456	Placebo	< 40	< 40	< 40	< 40	< 40	< 40	2560	-
1457	Placebo	< 40	< 40	< 40	< 40	< 40	< 40	-	640
1460	Placebo	40	< 40	< 40	< 40	< 40	< 40	> 5120	-
1463	Placebo	< 40	< 40	< 40	< 40	< 40	< 40	-	80
1466	Placebo	< 40	Dead
1469	Placebo	< 40	< 40	< 40	< 40	< 40	< 40	160	-
1471	Placebo	< 40	< 40	< 40	< 40	< 40	< 40	-	240
1473	Placebo	< 40	< 40	Dead
1475	Placebo	< 40	< 40	< 40	< 40	< 40	< 40	80	-
1476	Placebo	< 40	< 40	< 40	< 40	< 40	< 40	-	160
1479	Placebo	< 40	< 40	< 40	< 40	< 40	< 40	1280	-
1480	Placebo	< 40	Dead
1482	Placebo	< 40	< 40	< 40	< 40	< 40	< 40	-	320
1484	Placebo	< 40	< 40	< 40	< 40	< 40	< 40	-	960
1486	Placebo	80	Dead
1488	Placebo	< 40	< 40	< 40	< 40	< 40	< 40	1280	-
1493	Placebo	< 40	< 40	< 40	< 40	< 40	< 40	960	-
1494	Placebo	< 40	< 40	< 40	< 40	Dead
1495	Placebo	< 40	< 40	< 40	< 40	< 40	< 40	320	-
1497	Placebo	< 40	< 40	< 40	< 40	< 40	< 40	-	> 5120
1498	Placebo	< 40	< 40	< 40	< 40	< 40	< 40	1920	-
1499	Placebo	< 40	< 40	< 40	< 40	< 40	< 40	-	320
1500	Placebo	< 40	< 40	< 40	< 40	< 40	< 40	320	-
1501	Placebo	< 40	< 40	< 40	< 40	< 40	< 40	-	480
1505	Placebo	< 40	< 40	< 40	< 40	< 40	< 40	2560	-
1509	Placebo	< 40	< 40	< 40	Dead
1511	Placebo	< 40	< 40	< 40	< 40	< 40	< 40	3840	-
Median Titer:		< 40	< 40	< 40	< 40	< 40	< 40	1600	560
